# Supplementary material for: BUTTERFLY: addressing the pooled amplification paradox with unique molecular identifiers in single-cell RNA-seq
Source: Genome Biol. 2021 Jun 8;22:174. doi: 10.1186/s13059-021-02386-z (PMC8188791; doi:10.1186/s13059-021-02386-z)
Supplement: Supplementary file 2 — Additional file 2: Table S1. FSCM values per gene for 10X Chromium and Drop-Seq data, for both mouse and human. [file 13059_2021_2386_MOESM2_ESM.xlsx]

## Sheet: Summary
This file contains Table S1 for the article "BUTTERFLY: addressing the pooled amplification paradox with unique molecular identifiers in single-cell RNA-seq"
The file contains FSCM values for human and mouse genes from 10X Chromium and Drop-Seq. We note that the 10X Chromium values are weighted means from several datasets (where the weight is the number of UMIs the FSCM value was calculated from in the dataset) with different saturation levels.

## Sheet: human_10X
UMIs represents how many UMIs the FSCM calculation is based on. A low number means an unreliable value.
gene	UMIs	FSCM
AL359976.1	4830	0.986128
PDGFA	13424	0.977205
KLF15	3881	0.970884
CAMK2B	873	0.96449
FAM107A	521	0.957774
AC006509.1	2988	0.947791
GPR85	2784	0.938937
FGF23	205669	0.935022
NACA3P	3693	0.933929
SDC3	4552	0.9308
SOX11	2521	0.92146
PRRG3	23233	0.919081
EYA1	1375	0.917091
SLC25A48	710	0.911268
PROX1	441	0.909297
GPM6A	24652	0.908932
CXCL14	2227	0.899865
SINHCAFP3	2322	0.899655
NEUROD1	3144	0.897583
GBP1P1	1308	0.896024
RPSAP48	2393	0.895111
NPM1P40	46040	0.893679
BMPR1B	4375	0.893486
CADM1	20391	0.893139
AL845552.1	515	0.88932
AL512646.1	1011	0.889219
KCNJ3	7547	0.889095
LPAR4	2386	0.888516
CHST5	2375	0.884211
BICC1	1024	0.882812
NEUROD2	2758	0.879985
HEPACAM	14112	0.877338
KCNJ2	16924	0.876389
RAPGEF4	477	0.87631
NEDD4L	19521	0.87598
MSX1	1205	0.875519
RPS6KA6	8981	0.867498
NCALD	27369	0.86598
EMX2	646	0.863777
MARVELD2	3181	0.863251
GMFB	47949	0.861374
PCDHGA10	3596	0.854283
RPL37P6	218	0.853211
CDH6	2328	0.853093
ETNPPL	333	0.852853
RPL34P27	623	0.845907
MTHFD2P1	1540	0.844156
KLLN	3848	0.842775
EFNA5	3777	0.842468
NTNG1	457	0.835886
BTBD9	22385	0.835828
FAM180A	235	0.829787
KIAA1210	419	0.828162
AC244636.2	1861	0.826975
SHOX	3516	0.824516
MYO10	10483	0.818659
TMPRSS7	281	0.814947
PDPN	1507	0.814864
CNNM2	16534	0.813959
CRB1	967	0.813857
AL157712.2	729	0.812071
COL8A1	3856	0.811722
UGT2A1	558	0.810036
SLITRK5	4657	0.809534
KIAA1024L	575	0.808696
AC126603.1	649	0.807396
HSP90AB7P	529	0.807183
NPAS3	404	0.806931
OR2AG2	1000	0.806
TMSB4XP4	1012	0.805336
NOS2P3	707	0.803395
CELF5	1051	0.803045
KLK11	841	0.802616
ATP1B4	722	0.801939
IQGAP3	206	0.800971
CHI3L1	415	0.8
C5orf60	627	0.799043
CELF4	815	0.798773
OR10AH1P	2678	0.798357
BTBD7P1	2109	0.795638
NPY1R	1544	0.794041
AKR1B10	344	0.793605
OR10V3P	624	0.791667
LGI1	1016	0.791339
AL591846.1	455	0.791209
MECOM	3714	0.789445
SYNPO2L	2263	0.788776
PNLIPP1	1135	0.788546
DUXAP7	378	0.78836
AC024592.3	472	0.788136
LARP6	788	0.788071
MAGEB10	368	0.788043
INHBA	235	0.787234
DNAH3	1386	0.787157
PLCXD3	258	0.786822
SRRM4	478	0.786611
LRRIQ1	461	0.785249
PNPLA3	809	0.782447
KCNC2	450	0.782222
CNN1	858	0.782051
AC073082.1	829	0.781665
OR10K2	599	0.781302
DCDC1	681	0.781204
AL096700.1	424	0.78066
NDST3	533	0.780488
AL590426.1	1091	0.780018
CASC10	630	0.779365
GLRA3	1065	0.779343
ASB11	574	0.778746
SLC52A3	803	0.778331
AC111200.1	1112	0.777878
HMGB1P39	2208	0.777627
FKBP6	1716	0.777389
ZNF114	952	0.777311
CAVIN4	377	0.777188
TMEM98	507	0.77712
SLC4A1	2313	0.776913
PGBD5	1488	0.776882
CCNB3P1	885	0.776271
CYP4F11	353	0.776204
C2orf80	1742	0.776119
COL6A3	1901	0.775907
KCNT1	655	0.775573
PLA2R1	1982	0.774975
RPL7P41	488	0.77459
ISLR2	1097	0.773929
EFR3B	2205	0.773696
RNF152	941	0.773645
AC092933.1	455	0.773626
TMPRSS2	1215	0.77284
TNNI1	1197	0.772765
ATCAY	2476	0.772213
SMIM36	1290	0.772093
TMPRSS11BNL	1464	0.771858
HNRNPA1P54	8917	0.771448
SAMD5	1561	0.7713
OR51B5	682	0.771261
MTRNR2L4	6603	0.770862
MTND4P30	767	0.770535
MRO	744	0.770161
MS4A10	1326	0.769985
RND2	1212	0.769802
WFDC8	430	0.769767
DPYSL5	1468	0.769755
FRMPD1	668	0.769461
FGFR2	1604	0.769327
ELMOD1	970	0.769072
HRG	639	0.768388
CCDC27	1125	0.768
RNF150	525	0.767619
INSYN1	1398	0.767525
COL4A5	1609	0.766936
AICDA	2852	0.76683
AC144573.1	1118	0.766547
LCA5L	865	0.766474
KCNJ11	638	0.766458
KLK10	1211	0.766309
SEMA3D	877	0.766249
ZNF90P3	308	0.766234
CPS1	821	0.766139
PBOV1	910	0.765934
CDH17	2183	0.765918
TOM1L1	346	0.765896
AL391666.1	1067	0.765698
LMNTD1	653	0.765697
NEK2	742	0.765499
FGD5	656	0.765244
FKBP9P1	646	0.764706
FOXI3	756	0.76455
OR8D4	1095	0.764384
TMC5	2364	0.764382
SCN2B	559	0.763864
TAF1L	525	0.76381
TTLL7	2004	0.763473
PIGR	2190	0.76347
MYO3B	1412	0.763456
ZG16	372	0.763441
GCM1	866	0.762125
RIMKLA	823	0.761847
MROH8	1478	0.76184
USP29	1226	0.761827
NAV3	1221	0.761671
CTSLP2	562	0.761566
OR13I1P	457	0.761488
SNTN	1119	0.761394
AP005901.1	1064	0.761278
FAM240B	724	0.76105
XKR9	1477	0.761002
NANOGNB	456	0.760965
SCUBE1	1529	0.760628
WDR93	1274	0.760597
MIOX	814	0.760442
LDB3	1292	0.760062
IZUMO2	1283	0.759938
CPT1C	3686	0.75936
RPL29P25	594	0.759259
RGL3	328	0.759146
RAB12	5718	0.758307
GPX8	930	0.758065
CDH3	1025	0.758049
PRLHR	847	0.757969
CELA2A	603	0.757877
AQP6	491	0.757637
CYP4B1	759	0.757576
GRIN2B	297	0.757576
AC005531.1	1010	0.757426
CEACAM8	527	0.757116
MS4A2	1020	0.756863
DZIP1	1007	0.756703
PAQR8	12158	0.756292
SPOCD1	861	0.756098
ZNF99	1644	0.756083
TMPRSS12	553	0.755877
EFCAB12	2597	0.755872
LRRD1	1822	0.755763
AL117692.1	1650	0.755758
PCDHA5	659	0.75569
AC125604.1	622	0.755627
CHGB	761	0.755585
CREB3L1	470	0.755319
PGA3	425	0.755294
IL17RD	1663	0.755262
SVEP1	1000	0.755
ANKRD62	885	0.754802
GDA	1488	0.754704
ACADL	550	0.754545
ATP1A4	2047	0.754275
WWTR1	1224	0.754085
NALCN	1533	0.754077
ERVMER34-1	984	0.754065
SVOP	1585	0.753943
FAM83A	5104	0.753918
MYO15A	4579	0.753876
OR10J1	914	0.753829
SLC15A1	1442	0.753814
PPIAP89	459	0.753813
DMC1	1624	0.753695
MROH7	1307	0.753634
RERG	766	0.753264
PLA2G4B	478	0.753138
AC079363.1	866	0.752887
AL355877.1	1392	0.752874
MRLN	1424	0.752809
AC087289.3	728	0.752747
CYP2B6	1340	0.752239
EGFEM1P	343	0.752187
DNAH5	472	0.752119
DSG2	1432	0.752095
SLC7A11	3093	0.752021
FOXP2	1238	0.752019
CHST9	500	0.752
TRIM6	891	0.751964
KRT15	415	0.751807
AC087283.1	821	0.751523
HHIP	1340	0.751493
AGMO	346	0.751445
ADH1B	816	0.751225
PNLIPRP1	1053	0.751187
MED15P9	429	0.750583
CALN1	1323	0.750567
GPRC5A	1750	0.750286
LEP	1085	0.75023
C3orf70	2072	0.75
DAW1	188	0.75
FAT1	280	0.75
MOBP	2040	0.75
DCN	943	0.749735
GRIK2	1781	0.749579
POU2F3	1002	0.749501
RPLP0P2	4095	0.749206
SHROOM4	885	0.749153
OR3A2	566	0.749117
ESYT3	1342	0.748882
CHRNB4	1213	0.748557
SLC36A2	1606	0.748443
PDE4C	389	0.748072
LDHBP1	353	0.747875
CAMK2A	464	0.747845
SULT2A1	1665	0.747748
CPB1	642	0.747664
AMER3	384	0.747396
CHST3	839	0.747318
PLD5	621	0.747182
GPX2	878	0.747153
G6PC	834	0.747002
EIF5AL1	901	0.746948
EXOC3L2	3109	0.746864
CTRC	1355	0.746863
NOX4	1015	0.746798
SLITRK4	2641	0.746687
OR7A17	1977	0.746586
MTND4P12	1365	0.74652
CACNG8	3172	0.746217
DACT3	6653	0.74613
UBE2L5	319	0.746082
NYAP2	1527	0.745907
C1orf167	1859	0.745562
SNTG1	1069	0.745557
SCN3B	3428	0.745333
AXL	9755	0.745259
DMBX1	1118	0.745081
PRR19	1149	0.744996
STEAP2	3709	0.744945
PPARG	1164	0.744845
EMCN	893	0.744681
PPEF2	1104	0.744565
MTRNR2L10	75614	0.744412
AC011487.2	669	0.744395
SHE	2362	0.744285
KCTD19	2070	0.743961
SLITRK2	718	0.743733
AL133353.2	757	0.743725
SLC7A9	1740	0.743678
IARS2P1	1045	0.743541
ZNF883	503	0.743539
APOC1P1	799	0.743429
FTLP6	545	0.743119
OLA1P2	580	0.743103
CRYM-AS1	1522	0.743101
NIFKP4	463	0.742981
ZNF662	1233	0.742903
TLL2	556	0.742806
XKR4	2250	0.742667
CFI	1080	0.742593
HCN1	1705	0.742522
MYH14	761	0.742444
NCMAP	2017	0.741696
SLCO2B1	661	0.741301
DMBT1P1	541	0.74122
GDPGP1	16760	0.74111
AC105233.3	842	0.741093
PPIL6	1290	0.741085
MAP3K15	2047	0.741085
ST20-MTHFS	811	0.74106
AC275455.2	587	0.741056
PIWIL3	965	0.740933
ACP7	1459	0.740918
CCL22	3767	0.740908
AMD1P4	1246	0.74077
SCNN1G	740	0.740541
AC104772.1	2916	0.740398
OR4F15	832	0.740385
MSANTD1	939	0.740149
GP2	931	0.740064
ZFPM2	273	0.739927
MSR1	2601	0.739715
ZNF215	3982	0.739578
CCBE1	3161	0.739323
RIMS2	2474	0.739289
CDC20B	855	0.739181
SEPT14	916	0.739083
FERMT2	778	0.739075
GLRA1	640	0.739062
NPHS1	1176	0.738946
CYP4F8	2227	0.738662
KCNJ15	7043	0.738606
NDE1P2	650	0.738462
LIMS3-LOC440895	711	0.738397
AC022167.5	1544	0.738342
COLEC11	970	0.738144
AL590065.1	3372	0.738138
TRIML2	1240	0.737903
ZIM3	1053	0.737892
AC089987.1	805	0.737888
GRM7	1087	0.73781
GXYLT2	675	0.737778
MAEL	358	0.73743
PLA2G4D	1564	0.737212
ESRRG	365	0.736986
VWA5B1	1688	0.736967
CFAP206	498	0.736948
DAAM2	532	0.736842
LIPH	2781	0.736785
GFAP	2134	0.736645
TMEM108	505	0.736634
PCDHA10	1700	0.736471
ADGRD2	1775	0.736338
FAM92A1P2	891	0.736251
CYP1A2	2952	0.736111
WISP2	2171	0.736066
DOC2A	1351	0.735751
ADAMTS4	5952	0.735719
CNTN1	673	0.735513
LRRC69	3391	0.735476
OR1M1	1880	0.735106
CLDN11	1695	0.735103
OR5BA1P	2280	0.735088
E2F3P2	736	0.735054
RHOJ	818	0.734719
LRRC8E	2012	0.734592
BARX2	941	0.734325
AC110926.1	1381	0.734251
MOV10L1	681	0.734214
UNGP1	835	0.734132
ODAPH	1575	0.733968
ACKR2	2785	0.733932
GSG1	2375	0.733895
GPR83	1145	0.733624
AC124947.2	487	0.73306
SCYGR4	869	0.733026
CFHR2	835	0.732934
GCNT3	4851	0.732839
CASP14	1059	0.732767
TMEM17	905	0.732597
CD276	531	0.73258
AIPL1	613	0.732463
NFASC	1222	0.732406
CARD18	1278	0.732394
MLPH	964	0.732365
ZFP42	1423	0.732256
PAQR7	5916	0.732252
ZBTB8B	7069	0.732211
AC098591.1	847	0.731995
OR2J2	1608	0.731965
MAST1	2092	0.731836
PDLIM3	880	0.731818
NR1I3	4496	0.731762
OR52I1	1077	0.731662
TEPP	503	0.73161
SPAAR	570	0.731579
TTC6	529	0.731569
HECW1	841	0.731272
CLDN4	837	0.731183
OR51M1	1134	0.731041
VENTXP4	1528	0.731021
ESPL1	2650	0.730943
AC007923.2	524	0.730916
TINAGL1	1378	0.730769
AP002981.1	958	0.730689
ATP1A2	427	0.730679
SLC13A5	4023	0.730549
ACOXL	1421	0.730471
FBXO16	1907	0.730467
FRMPD2	230	0.730435
NCLP1	868	0.730415
SLC2A10	749	0.730307
LONRF2	1090	0.730275
FER1L5	2138	0.730122
AC009220.2	552	0.730072
FAM9B	737	0.729986
OSBPL6	2214	0.729901
KIF14	1455	0.729897
GGT5	1503	0.729874
ADAMTSL2	433	0.729792
NOVA1	788	0.729695
CCDC198	1594	0.729611
FGF5	2973	0.729566
TTC28	3238	0.729463
OR5M2P	2490	0.729317
SSH1	11053	0.729214
HTR1D	886	0.72912
SCIN	5899	0.729107
BNIP3P28	1399	0.729092
CASP16P	988	0.728745
USHBP1	6580	0.728571
SDC4	1079	0.728452
PCDHB9	1160	0.728448
ANXA13	475	0.728421
ABCA13	600	0.728333
POU5F1	887	0.728298
AC105339.1	920	0.728261
NLRP8	1299	0.728253
LAMA1	953	0.728227
PLA2G4C	3488	0.728211
CX3CL1	1990	0.728141
HAVCR1	423	0.728132
ARHGEF15	636	0.727987
TRPM6	2409	0.727688
CDON	1197	0.727652
CNPY1	481	0.727651
C2orf83	3876	0.727554
TRHDE	620	0.727419
GLDC	2641	0.727376
CLVS1	539	0.727273
WWC1	605	0.727273
RPL21P135	403	0.727047
KBTBD12	923	0.726977
AC010867.1	918	0.72658
OSMR	1715	0.726531
MAS1	2025	0.72642
ITGB8	3655	0.726402
AC063976.2	1502	0.726365
THBS1	3280	0.72622
CGNL1	854	0.725995
ASZ1	580	0.725862
FLJ42102	1116	0.725806
PYGO1	835	0.725749
ST6GAL2	1535	0.725733
HSPB9	1265	0.725692
AC006144.1	1119	0.725648
ADCY6	1716	0.725524
KSR2	805	0.725466
HYAL4	1263	0.725257
CNKSR3	9934	0.725186
PIPOX	935	0.725134
EIF3EP2	658	0.724924
CTXND1	378	0.724868
SALL4	1094	0.724863
SPATA21	774	0.724806
SCNN1A	1667	0.724655
SRPX2	1075	0.724651
EHD2	897	0.724638
IGDCC3	414	0.724638
ASB18	2353	0.724607
AC091153.1	167	0.724551
KREMEN1	3909	0.724482
PAK3	3553	0.724458
HNRNPA1P40	802	0.724439
TERB1	620	0.724194
LAMP3	1062	0.724105
SLC28A2	1797	0.723984
TMEM56	681	0.723935
HOGA1	1130	0.723894
ARL5C	373	0.723861
FLRT2	7101	0.723842
LRRN2	688	0.723837
COL1A2	673	0.723626
ABCC13	767	0.723598
SLC6A14	557	0.723519
NPFFR1	4766	0.723458
HIF3A	4527	0.723437
GREB1	1962	0.723242
FUT1	2423	0.723071
MTND2P12	538	0.723048
IZUMO1	1549	0.723047
AC008073.3	816	0.723039
LUZP2	823	0.722965
SLC52A1	2406	0.722776
TTC7B	16357	0.722443
OR8B9P	3030	0.722442
TDRD12	1034	0.722437
CMBL	4491	0.722334
KRT18P59	655	0.722137
HSPA4L	6269	0.722125
DCX	1155	0.722078
KCNJ5	1892	0.721987
ZBTB8A	7125	0.721965
SULT1C2	1399	0.721944
FER1L4	1719	0.721931
GHR	3248	0.721675
ANKRD40CL	1516	0.721636
ASPA	2478	0.72155
RASSF8	553	0.721519
KCNJ6	4753	0.721439
PRORY	434	0.721198
A2ML1	2456	0.721091
HAMP	4872	0.721059
EMP2	7093	0.720993
DNM1P46	838	0.720764
MOGAT3	3519	0.720659
AL357315.2	1102	0.720508
ITIH5	2836	0.720381
CXADR	1501	0.720187
OR7D4	3141	0.720153
GYG2P1	2906	0.71989
WDR31	2723	0.719794
MARVELD3	2266	0.719771
ZNF556	6066	0.719585
KCNG4	1800	0.719444
CCDC40	1404	0.719373
PTPRF	345	0.718841
ATP6V0D2	2293	0.718709
ADGRV1	6065	0.718219
STRC	1565	0.718211
CNDP1	1490	0.718121
SYNPO2	2174	0.718031
AL137845.1	1954	0.718014
ACTBP13	617	0.71799
OR1I1	6726	0.71796
C10orf55	528	0.717803
XDH	939	0.717785
INAVA	2005	0.717706
AC090950.1	510	0.717647
RORB	1080	0.717593
LRAT	3639	0.717505
ABCB5	860	0.717442
OR7D2	1635	0.717431
CYP4F3	1426	0.717391
CCDC81	1019	0.71737
FGFR4	244	0.717213
HS3ST1	2404	0.717138
PCDHGA8	2135	0.717096
LRRC37A5P	1247	0.716921
ANKUB1	763	0.716907
IL11	777	0.71686
CCDC150	1395	0.716846
AL359955.1	452	0.716814
Z82195.2	678	0.716814
AL591499.1	1963	0.71676
RIPPLY3	2460	0.716667
SLC30A8	420	0.716667
SPIRE2	4381	0.716503
OR7G2	3054	0.716437
TNNT2	1548	0.716408
TMEM210	832	0.716346
FAM57B	1621	0.716225
HES2	2486	0.71601
BVES	1940	0.715979
ZNF625	514	0.715953
PCDHB1	3450	0.715942
METTL21EP	1063	0.715898
CHMP4C	542	0.715867
CNTN2	2724	0.715859
AL353588.1	651	0.715822
CAPN12	1347	0.715664
ZYG11A	2131	0.715626
TUFT1	1635	0.715596
C1S	1810	0.71547
OR4D9	10018	0.715213
ANGPT4	1243	0.715205
ARFGEF3	1390	0.715108
CLRN1	372	0.715054
MLXIPL	1393	0.715004
ADIPOQ	1975	0.714937
BCAM	2210	0.714932
NTRK3	1191	0.714526
LCTL	781	0.714469
FRRS1	2342	0.714347
MYL10	1085	0.714286
OR4K13	1799	0.714286
GJC1	6074	0.714192
OTUD6A	4327	0.714121
FGD5P1	1990	0.71407
TRMT9B	6371	0.71386
NNMT	262	0.71374
SLCO2A1	1247	0.713713
IGF1	1617	0.713667
LINC02495	2200	0.713636
MORN4	1257	0.713604
ZNF23	1037	0.713597
TMEM105	1745	0.713467
ELAVL2	513	0.71345
RPS6P20	1504	0.713431
OR6U2P	907	0.713341
CYP2B7P	1224	0.713235
MYH7B	2329	0.713182
FXYD3	774	0.713178
XKR5	3998	0.713107
AK7	948	0.71308
AC010319.1	1523	0.713066
LGSN	1345	0.713011
MTND1P10	446	0.713004
HUNK	3121	0.712913
SV2C	1031	0.7129
PREX2	1090	0.712844
AC106782.1	1264	0.712816
APLP1	947	0.712777
ADGRF2	470	0.712766
ANKRD30B	1740	0.712644
AC040978.1	849	0.712603
ARNTL2	2035	0.712531
AC008626.1	400	0.7125
TTLL9	1012	0.712451
SEC14L3	539	0.71243
SIM2	1961	0.712392
LRRC37A11P	664	0.712349
DYNC1I1	681	0.712188
TNS4	1136	0.712148
AC136944.3	924	0.712121
ADAM29	1181	0.712108
TMC7	2212	0.712025
HCAR1	3795	0.711989
AL021154.3	968	0.711777
ABCG5	822	0.711679
DCUN1D3	2289	0.711664
CHRNA7	2042	0.711557
ONECUT3	1542	0.711414
VGLL3	2713	0.71139
CKAP2L	1382	0.711288
AC005176.1	1046	0.711281
CYP27C1	4132	0.711278
DRC7	696	0.711207
TMEM130	1582	0.711125
NRXN3	1530	0.711111
CDH18	816	0.710784
KIF6	4615	0.710726
EFCAB6	1113	0.710692
ARHGEF12	9812	0.71066
CCDC38	2256	0.71055
TNFAIP8L3	1354	0.710487
OR2V2	1986	0.710473
PNMA8A	5826	0.710436
GAPDHP72	1115	0.710314
MFAP5	1169	0.710009
AGBL4	741	0.709852
MGP	703	0.709815
SPX	1733	0.709752
NUPR1	6224	0.709672
CYP3A43	1562	0.709347
IAPP	516	0.709302
SPTB	1272	0.709119
PTPN3	3888	0.709105
OLFML2A	1746	0.709049
AC087633.2	811	0.709001
AC010329.2	914	0.708972
LPIN3	1522	0.708936
CD300LG	1271	0.708891
TRPV3	2174	0.708832
CCDC36	680	0.708824
LGALS17A	340	0.708824
PTGIS	3599	0.708808
BDH1	3681	0.708775
VLDLR	1891	0.70862
PKD1L1	1537	0.708523
MIXL1	446	0.70852
SLC25A21	1282	0.708268
FARP1	5268	0.707859
STRIP2	1667	0.707858
KIAA2012	3577	0.707856
FAM9C	818	0.707824
ALDH1L1	1614	0.707559
SEMA5A	2171	0.707508
PAQR5	1306	0.707504
PLA2G2C	1569	0.707457
FAM171B	188	0.707447
CTCFL	4214	0.707404
ADCY2	2751	0.707379
CDH7	3427	0.707324
ZNF704	949	0.70706
ZNF157	727	0.707015
MAGEA10	1638	0.70696
TEKT2	877	0.706956
PRELP	3262	0.706928
RPL13AP20	423	0.706856
SLC19A3	5665	0.706796
LILRB5	1081	0.706753
LRRN4CL	917	0.706652
PDE11A	4551	0.706438
RPGRIP1L	3535	0.706365
CU457734.1	378	0.706349
SULT1C4	1168	0.706336
INMT	1137	0.706245
TIE1	915	0.706011
CTRB1	323	0.705882
PGAM1P5	272	0.705882
CCDC113	1812	0.70585
COL27A1	2508	0.705742
PARVA	3547	0.705667
MT-ATP8	32979	0.705661
AC083899.2	567	0.705467
AC009542.2	954	0.705451
C17orf99	920	0.705435
ABHD12B	1761	0.705281
GCKR	1177	0.705183
AC009879.1	1662	0.705174
AKAP6	2269	0.705156
ELOVL7	468	0.705128
KIF18B	2108	0.704934
CLDN12	2788	0.704806
LPO	877	0.704675
ZNF221	1605	0.704673
ELOCP33	474	0.704641
SLC1A2	4346	0.704556
C6orf141	1922	0.704475
ZNF774	6733	0.704441
COLEC12	6279	0.704412
OR11G2	1184	0.704392
IYD	1840	0.704348
PAEP	869	0.704258
CLNK	3005	0.70416
AC092798.1	169	0.704142
IDO2	3607	0.703909
SPC25	408	0.703431
C4BPA	917	0.703381
DUSP19	2633	0.703
TLR3	1777	0.70287
KCNJ14	3328	0.702825
SIX4	619	0.702746
ZNF713	8246	0.702644
SH2D6	2095	0.702625
AC007040.2	955	0.702618
CLEC4M	1079	0.702502
PTPN14	8005	0.702436
ZIK1P1	1109	0.702435
AC074019.1	662	0.702417
OR7E25P	4973	0.702393
MSI1	336	0.702381
ARSF	393	0.70229
OR6K3	1695	0.702065
CRX	3137	0.701945
LAMC3	775	0.701935
NWD1	2150	0.70186
DGKB	872	0.701835
SORBS1	399	0.701754
SMIM11B	553	0.701627
SIGLEC8	1756	0.701595
ALDH7A1	8460	0.701537
SLC12A3	603	0.701493
ZNF121	20295	0.701306
RILPL1	8249	0.701297
RAB42	425	0.701176
DCDC2	609	0.701149
AC103810.1	920	0.701087
VSX1	368	0.701087
PSMD10P2	602	0.700997
TPTE2P2	1140	0.700877
CHDH	1598	0.700876
DWORF	1250	0.7008
TRIM34	1397	0.700787
TMEM184A	1527	0.70072
MACC1	2185	0.700686
B3GNT6	892	0.700673
PRSS53	628	0.700637
PLEKHG4B	1847	0.700596
PES1P2	1032	0.700581
RAB36	945	0.700529
ABCG8	4126	0.700436
ERN2	1011	0.700297
THRB	337	0.700297
SPRED3	2369	0.700295
RIMS1	377	0.700265
AC092656.1	600	0.7
CLCN3P1	660	0.7
CHST6	3939	0.699924
C7	1203	0.699917
CDH13	2286	0.699913
FTLP10	869	0.699655
AC099489.1	1731	0.699596
PTCHD1	2736	0.699561
SATB2	659	0.699545
PCDHGA5	872	0.699541
C2orf50	1228	0.699511
CRLF2	396	0.699495
CORIN	2542	0.699449
MYOM3	1424	0.699438
SRARP	1344	0.699405
ABCA6	2674	0.699327
FAM227A	6089	0.699294
GABRG3	1912	0.699268
TMEM236	3860	0.699223
FUT6	844	0.699052
GRK7	917	0.699019
PRDM16	1000	0.699
SHROOM3	598	0.698997
OR2M4	1289	0.698991
MPP4	475	0.698947
MKRN9P	827	0.698912
ALDH8A1	1245	0.698795
SYT12	3793	0.698655
STRA6	2097	0.698617
AC067942.1	441	0.698413
FRRS1L	11540	0.698354
ZNF843	2191	0.698311
LRRC2	3811	0.698242
ENPP1	1859	0.698225
SMPD4P1	487	0.698152
AC074198.1	1855	0.698113
TM4SF20	573	0.69808
MYCBPAP	1818	0.69802
ADCY1	437	0.697941
PLIN5	3244	0.697904
ZNF835	3015	0.697844
PRKN	1307	0.697781
SAA2	976	0.697746
TMEM136	1386	0.697691
SMIM22	658	0.697568
PODNL1	1177	0.697536
STMND1	1778	0.697413
SLC12A8	1031	0.697381
CARM1P1	456	0.697368
CEACAM19	3704	0.697354
DISP2	7040	0.697301
RAB3B	5364	0.697241
SSTR2	10004	0.697221
COL15A1	799	0.697121
AC104389.4	2944	0.697011
BRDT	363	0.69697
IL5RA	1475	0.696949
PTCH2	19951	0.696757
OR8G1	623	0.696629
NEGR1	3418	0.696606
AC003002.2	402	0.696517
TMPRSS4	1594	0.696361
ZNF8	8068	0.696331
CCDC8	1090	0.69633
SLC44A5	1442	0.696255
TACC2	8006	0.696228
TRPM3	1389	0.696184
MNS1	260	0.696154
BEND7	1086	0.696133
EXPH5	4431	0.696005
ATP10B	2470	0.695951
HSPG2	980	0.695918
SCTR	194	0.695876
ELN	2364	0.695854
CFAP74	4891	0.695768
Z97634.1	2241	0.695672
ZNF527	5464	0.695644
FAM169B	1567	0.695597
PDE6A	2765	0.695479
HSPA1B	1921	0.695471
GTF2IP7	2918	0.695339
SEMA5B	1047	0.69532
RPGRIP1	617	0.6953
CECR2	1083	0.695291
COL9A1	594	0.695286
RNH1	3316	0.695115
SYT16	1315	0.695057
WDR17	2033	0.695032
FAM83F	6053	0.695027
CEACAM22P	1223	0.695012
LRP11	836	0.694976
GDNF	495	0.694949
TPD52L1	2537	0.694915
UGT1A1	1547	0.694893
DDX25	2648	0.694864
MTCO1P25	1324	0.694864
ZNF726	2237	0.69468
DHRS2	1179	0.694656
PHLDB1	9143	0.69463
POLN	2158	0.694625
RBM22P2	1372	0.694606
SLC26A4	1607	0.694462
AC092474.1	985	0.694416
GULP1	962	0.694387
L1TD1	1868	0.694325
DNAH9	690	0.694203
ZC3HAV1L	860	0.694186
ZNF320	1357	0.694178
AL031315.1	1131	0.694076
FAXC	1703	0.694069
WDR66	10391	0.693966
OR4P4	1209	0.693962
ZBED9	1405	0.69395
GPR12	539	0.693878
TMEM119	1933	0.69374
FO393400.1	4623	0.693705
GTF2IP11	937	0.693703
AC073065.1	2667	0.693663
PCDHGB6	1592	0.693467
NIPAL1	1768	0.693439
TINCR	1761	0.693356
AKR7L	1275	0.693333
OPRD1	4552	0.693102
AC044860.1	987	0.693009
PTGES	547	0.69287
HRH1	677	0.692762
KIF25	716	0.692737
PLA2G2D	2008	0.692729
MCAM	1825	0.692603
CTNNA2	624	0.692308
AC011475.1	835	0.692216
IL12B	614	0.692182
RBFOX1	536	0.692164
ART4	1594	0.69197
A1CF	594	0.691919
RHPN2	1285	0.691829
PLCD3	3618	0.691819
ADRA1A	1534	0.691656
BSCL2	441	0.69161
SELENBP1	1316	0.691489
DNAAF1	3672	0.691449
FREM2	1306	0.691424
TTLL10	810	0.691358
ACSM6	946	0.691332
AL645929.2	1056	0.691288
LRRC74B	4345	0.691139
PCDHA9	1690	0.691124
NAT16	505	0.691089
FAM186A	984	0.691057
AC091057.6	776	0.690722
RASAL1	818	0.690709
PNMA8C	1345	0.690706
VWC2	902	0.690687
HTR3B	1321	0.690386
NUGGC	3776	0.690148
AC090241.1	710	0.690141
DNAH2	2343	0.690141
AARD	1129	0.689991
LRRC34	2161	0.689958
HJURP	1061	0.689915
RHBG	990	0.689899
OR4E1	648	0.689815
IQCC	2814	0.689765
ZNF70	5644	0.689759
TTC26	1041	0.689721
AKNAD1	625	0.6896
IGSF1	2268	0.689594
OR5H14	2197	0.689577
ABCB11	1111	0.689469
RP1L1	1722	0.689315
TRIM58	2924	0.689124
ADGRF1	3001	0.689104
DNAJC12	447	0.689038
PDCD6IPP2	2939	0.68901
SULT1C2P1	254	0.688976
CACNA1D	1630	0.688957
ZNF850	5204	0.688893
KIAA1671	3390	0.688791
PROM2	2830	0.688693
AC012454.1	546	0.688645
SLC5A12	411	0.688564
MOCOS	2241	0.688532
TMPRSS11B	934	0.688437
KIAA1549	1425	0.688421
LINC00933	491	0.688391
FBXO24	1428	0.688375
C3orf67	860	0.688372
CLEC3A	937	0.688367
HAP1	2393	0.688257
MTRNR2L8	220452	0.688095
KLF17	628	0.687898
SRPK3	1272	0.687893
BCL2L15	9134	0.68776
GTF2IRD1	2075	0.687711
GABRB3	1703	0.68761
CLCN2	2441	0.687423
APBB2	1820	0.687363
TNR	1468	0.68733
LURAP1	585	0.687179
DRC3	2359	0.687156
FHDC1	2506	0.687151
OR8J3	163	0.687117
HNF4A	986	0.686613
ILDR2	1955	0.686445
EXD1	590	0.686441
WFDC1	4308	0.686397
TYRO3	7976	0.686309
C8orf86	714	0.686275
ATAD3C	3170	0.68612
AC007318.2	892	0.686099
PLEKHH3	2663	0.686068
ZNF610	1927	0.68604
GLDN	363	0.68595
NCKAP1	3018	0.685885
ABCC8	538	0.685874
PRDM14	573	0.685864
FHL2	1824	0.685855
BX322639.1	1999	0.685843
RADIL	487	0.685832
C6orf132	2053	0.685826
TRPM4	3478	0.685739
STAP2	2536	0.685726
SORBS2	1069	0.685688
LAMC2	846	0.685579
AL807752.1	6551	0.685544
HECW2	2419	0.685407
AL355312.5	607	0.685338
CFAP97D1	2475	0.685253
OR10G3	1830	0.685246
AC091491.1	1334	0.685157
KIAA1614	632	0.685127
WTIP	6938	0.685068
RNFT2	5461	0.685039
LRRC3	1765	0.684986
CD34	1330	0.684962
FAM178B	822	0.684915
OR7A5	1336	0.68488
CACNA1G	495	0.684848
CDH1	3668	0.684842
PCDH11Y	2338	0.684773
ANKS1B	2286	0.684602
COL28A1	1750	0.684571
STX1B	583	0.684391
MCF2L2	7363	0.684368
STAC2	1492	0.684316
MSRB3	1764	0.68424
CD109	931	0.684211
DPPA4	2413	0.684211
C2orf92	6939	0.684104
C1orf210	421	0.684086
MTRNR2L11	79297	0.684061
TNFRSF9	8076	0.684002
RAET1E	794	0.683879
SLIT3	2293	0.68382
CYB5R2	1660	0.683735
BHMT2	866	0.683603
ZNF793	8691	0.683581
SLC4A8	5027	0.683509
PLK5	1484	0.683288
DENND2A	3706	0.683216
GABRD	1796	0.683185
DGCR5	849	0.683157
ZNF347	7247	0.683041
WDR97	2359	0.682916
BEST3	432	0.68287
CDHR4	350	0.682857
NOX5	968	0.682851
PRKD1	454	0.682819
ACSM2A	2011	0.682745
LMCD1	933	0.682744
NAV2	271	0.682657
AL357143.1	1906	0.682581
OR10H5	7677	0.682558
NANOGP1	1175	0.682553
AC121758.1	945	0.68254
CNGA1	1042	0.682342
CEP164P1	962	0.681913
SLC17A7	1009	0.681863
CCDC194	864	0.681713
ST8SIA5	2108	0.681689
C4BPB	1624	0.68165
BHMT	892	0.681614
ANXA3	647	0.681607
TMEM145	1947	0.681561
ZNF442	2907	0.681459
AC092070.2	2147	0.681416
ACOT11	7959	0.681367
CREG2	1478	0.681326
FAM71F2	7712	0.681276
OR56A4	1010	0.681188
OR8H1	1126	0.681172
SOX13	3032	0.681069
PGM5P2	5275	0.680948
ARNT2	608	0.680921
TMEM213	3312	0.680857
GPNMB	1034	0.680851
OR6C75	2024	0.68083
UPK1B	2409	0.68078
ART3	1234	0.680713
PCSK6	2427	0.680676
OR2T12	2098	0.680648
OR6Y1	2076	0.680636
DZANK1	3056	0.680628
KRT8	2510	0.680478
GALNT15	845	0.680473
HYKK	3502	0.680468
ZNF90	1089	0.680441
FBN1	632	0.68038
TDGF1	979	0.680286
ADGRG2	2908	0.680193
GPR4	913	0.680175
PCYT1B	1088	0.680147
BEND2	1188	0.680135
TNS1	916	0.680131
GINS1	2475	0.68
LPAR3	2050	0.68
OR5AU1	3434	0.679965
SLC6A4	1365	0.679853
AC008567.1	1877	0.679808
CAV2	1349	0.679763
RHAG	793	0.679697
HYDIN2	512	0.679688
ARMC9	2781	0.679612
FUT3	671	0.679583
ZNRF3	930	0.67957
RBP1	362	0.679558
OR52A1	2471	0.679482
LDHC	677	0.679468
USP32P3	2018	0.679386
FFAR4	1865	0.679357
OR6J1	1531	0.679295
ABCA8	879	0.679181
PLEKHH2	2459	0.679138
ACSBG1	1667	0.679064
ITIH1	296	0.679054
PLPP2	6828	0.678969
CA5A	8993	0.678861
PIMREG	439	0.678815
VRTN	604	0.678808
PKD1L2	6896	0.678799
CACNA1A	27236	0.678734
GPLD1	2048	0.678711
IQANK1	1861	0.678667
PHACTR3	862	0.678654
GLB1L	3300	0.678485
CHRNA5	1552	0.678479
SCN2A	1701	0.678424
AGXT	1732	0.678406
SCN1A	1532	0.678198
KIRREL3	1280	0.678125
SRL	556	0.678058
PSPN	2904	0.67803
OR52N1	323	0.678019
AC009452.1	1192	0.677852
IGF2BP3	1114	0.677738
LARGE1	2144	0.677705
MYT1L	5994	0.677511
GALNT16	3212	0.67746
RBMS3	2346	0.677323
C8orf37	1128	0.677305
UNC13C	2482	0.677276
IGF2BP1	1632	0.677083
PALM	1176	0.676871
AC079414.2	984	0.676829
RNF222	677	0.676514
NPHP1	1978	0.676441
CD209	1752	0.67637
ENPP6	1390	0.676259
PRSS27	2434	0.676253
PTPRVP	630	0.67619
SLC44A3-AS1	3184	0.675879
OR8A1	1564	0.675831
MEIS3	487	0.675565
ALDH1L2	866	0.67552
AC016582.3	3337	0.675457
FN3K	1885	0.675332
SPC24	4539	0.675259
MAGI2	5384	0.675149
COMP	680	0.675
IGFBP2	1218	0.674877
AL137803.1	1184	0.674831
SLC7A14	3327	0.674782
OR5A1	3041	0.674778
GPR161	421	0.674584
KLHL33	2415	0.674534
ZNF492	771	0.674449
RD3	1843	0.674444
CCDC196	172	0.674419
ABCA9	3573	0.674223
LCN15	1372	0.674198
RUNDC3A	1430	0.674126
BSPRY	672	0.674107
PANK1	1497	0.674015
KIAA1257	2950	0.673898
CCNJL	2223	0.673864
FRMPD3	794	0.673804
RASSF9	1030	0.673786
HRK	1241	0.67365
TTC23	674	0.673591
LIN28A	3940	0.67335
LINC02210	3422	0.67329
GJD4	713	0.673212
ITGA3	3702	0.67315
HRH4	1698	0.673145
DOCK6	2823	0.673043
ABCC2	902	0.672949
DMKN	2363	0.672873
RHOXF1P1	220	0.672727
AC051619.1	669	0.672646
DNAJC22	3732	0.672562
AL353662.3	1313	0.672506
YWHAQP5	2299	0.672466
CENPI	1328	0.67244
WNK4	821	0.672351
C20orf144	714	0.672269
XYLB	1501	0.672219
MLANA	1961	0.672106
AL590240.2	738	0.672087
ACTG1P9	555	0.672072
DRAXIN	4328	0.671904
ALOX15B	704	0.671875
MAFF	11933	0.671834
PIR	652	0.671779
LHFPL5	1636	0.67176
MYOZ3	932	0.671674
AKR1C1	737	0.671642
MDH1B	271	0.671587
SCHIP1	1233	0.671533
ISPD	2580	0.671318
SLC6A1	2668	0.671289
MALL	1600	0.67125
HMGA2	1758	0.671217
MATN2	2126	0.671214
FAM124A	1335	0.671161
DNM1	1484	0.671159
SDR16C6P	669	0.671151
SLC3A1	1812	0.671082
PRDM7	681	0.671072
KIAA0895	611	0.671031
AC007342.3	3620	0.670994
P4HA2	1775	0.670986
LIPG	5097	0.670983
TMEM269	2480	0.670968
MCOLN3	1352	0.670858
LILRA2	2625	0.670857
TCTN2	4387	0.670846
PKD2L2	2050	0.670732
TENM4	2083	0.670667
PRND	1065	0.670423
MRPS17P1	3476	0.670023
CCDC74A	603	0.669983
HSD17B2	6653	0.669923
CFAP299	745	0.669799
AC124242.2	1175	0.669787
PNMA2	2504	0.669728
BMP7	766	0.669713
GBP6	2204	0.669691
AC010733.1	342	0.669591
A4GALT	348	0.66954
GRTP1	3470	0.669452
APOE	738	0.669377
AL355877.3	883	0.669309
IPO5P1	3933	0.668955
AL160272.2	1329	0.668924
GRM4	462	0.668831
OR9K1P	1416	0.668785
OR4K17	1603	0.668746
PRR26	649	0.668721
JAM2	984	0.668699
DIAPH3	824	0.668689
OR10H1	3136	0.668686
AC027796.3	691	0.668596
AC005865.2	763	0.668414
CEP112	1146	0.668412
KIAA1324	4984	0.668339
FBXO43	1670	0.668263
OLA1P3	2619	0.668194
SEC14L5	955	0.668063
OR9H1P	2135	0.667916
ZNF674	6435	0.667754
RDM1P5	1404	0.667379
FUT2	1960	0.667347
MYBPC3	673	0.667162
TEN1-CDK3	1523	0.667104
SCN11A	784	0.667092
CIART	874	0.667048
GAREM2	1859	0.667025
ANKRD45	1201	0.666944
CCDC158	2031	0.666667
DLGAP1	1587	0.666667
NANOG	4272	0.666667
SH3TC2	1026	0.666667
ZNF382	8984	0.66663
RPS10P7	3143	0.666561
SYNE4	1505	0.666445
TRPV1	1388	0.666427
SLC5A5	2191	0.666362
PRELID3A	1849	0.666306
PNPLA1	821	0.666261
ZNF285	770	0.666234
CABYR	2195	0.666059
SLC26A8	1943	0.66598
SPAG4	1813	0.665747
FABP7	634	0.665615
GNAI1	6709	0.665375
AC005086.2	511	0.665362
GVQW3	3956	0.665319
PLLP	10439	0.665294
ZNF20	968	0.665289
POMT2	2598	0.665127
FAM221B	860	0.665116
PRDM5	2233	0.665025
PLEKHA3	28384	0.665023
OBSL1	973	0.664954
STIL	1749	0.664951
SCYL3	3976	0.664738
ROBO1	1491	0.664655
SERHL2	1106	0.664557
TANC1	1138	0.664323
OR14J1	6809	0.664268
SNX15	1769	0.664217
SLC22A18	1164	0.664089
KLB	1899	0.664034
CR383656.13	4365	0.663918
LRRC36	1175	0.66383
EVC	684	0.663743
WDR62	3637	0.663734
CARD14	3422	0.663647
UTP4	969	0.663571
BOLL	416	0.663462
C1orf61	1833	0.663393
IMPG2	906	0.663355
OR2I1P	1393	0.663317
ZNF584	3249	0.663281
OR10A2	2322	0.663221
ZNF302	16911	0.662823
KCTD1	860	0.662791
ZKSCAN3	6635	0.662698
NCCRP1	1408	0.662642
VSTM4	3422	0.662478
ALOX12P2	1114	0.662478
MME	631	0.662441
AC009967.1	1339	0.662435
CCR4	2625	0.662095
DNAH7	2187	0.662094
DAPK2	3994	0.661993
KCTD21	3150	0.661905
AC055813.1	1972	0.661765
ARHGAP28	8080	0.661757
SCN1B	4331	0.661741
THSD4	934	0.66167
PHLPP1	5437	0.661578
AC018362.3	1560	0.661538
SMIM31	3557	0.661513
GRM6	3681	0.661505
LAMB4	1347	0.66147
TTC39A	1459	0.661412
SCRG1	3411	0.66139
CYB5RL	6262	0.66129
ZNF19	3453	0.661164
DSG3	3248	0.661022
LRG1	4103	0.66098
TSPAN6	1191	0.660789
FADS6	728	0.660714
OR7C1	6422	0.660698
AGGF1P8	221	0.660633
ZNF620	2342	0.660547
GPT2	2438	0.660377
SLC30A3	951	0.660358
C3	2005	0.660349
USP32P2	1083	0.660203
NXN	1471	0.660095
MTBP	2521	0.660056
ZSWIM1	3880	0.660052
POTEC	2159	0.660028
PLEKHD1	4344	0.659991
SRGAP3	4893	0.659922
NPAS2	838	0.659905
RAX2	535	0.659813
DNAJC5B	679	0.659794
AIMP2	1064	0.659774
SLC9A7P1	1011	0.659743
ADPRHL1	1422	0.659634
PTPRB	1466	0.659618
TMEM169	984	0.659553
PCDHB16	1075	0.659535
CDKL1	1586	0.659521
FAM47E	2401	0.659309
SULT2B1	1262	0.659271
FBXL18	5887	0.659249
FAR2P1	1006	0.659046
ESCO2	3235	0.659042
OR2A25	1463	0.65892
WIPF3	976	0.658811
AC000367.1	721	0.658807
SATL1	4884	0.658681
LANCL3	1037	0.658631
CHAF1B	6339	0.658621
ST8SIA1	3017	0.658601
HMCN2	741	0.65857
GALNT17	533	0.658537
PRKAA2	890	0.658427
MYPN	1209	0.658395
FILIP1	1926	0.658359
ZFR2	1296	0.658179
AC106865.1	1726	0.658169
ZNF665	4309	0.658157
COL4A1	798	0.657895
OR2L2	1134	0.657848
HLA-V	1595	0.65768
WNT7B	1256	0.657643
PODN	517	0.65764
TRIM2	1440	0.657639
ZNF772	1574	0.65756
PXYLP1	4208	0.657557
C8orf34	1705	0.657478
PHLPP2	5637	0.657442
OR6C4	1620	0.657407
CFAP221	3785	0.657332
NMNAT1	6732	0.657308
OR2B11	1835	0.657221
CELA3B	916	0.657205
CHRM5	1858	0.657158
PCDHB13	1187	0.657119
NR5A2	4400	0.657045
TOGARAM2	7936	0.657006
ARHGEF4	2559	0.656897
CD3EAP	2077	0.656716
SPATA31C1	1401	0.656674
RHBDL2	2294	0.656495
UPB1	1804	0.656319
RGMA	3083	0.656179
TSPAN10	6890	0.656168
EML6	3466	0.656088
AL031708.1	1514	0.655878
MASP1	1049	0.655863
IL10	956	0.655858
MOK	3010	0.655814
EFCAB3	1197	0.655806
CDKL5	15914	0.655712
AC074141.1	1423	0.655657
CCDC162P	656	0.655488
ZNF69	1471	0.655337
PNPLA5	438	0.655251
OR2AT4	7027	0.655187
ZNF283	3323	0.655131
SPDYE15P	1180	0.655085
DPF1	571	0.654991
C10orf82	1168	0.654966
C16orf89	1107	0.654923
KCNA7	3659	0.654824
CCNYL2	281	0.654804
OR3A3	1674	0.654719
PLAT	585	0.654701
ERBB2	4671	0.654678
SIGLEC11	1639	0.654667
TJP2	2282	0.654251
TRIM72	11455	0.654125
TRIM73	7677	0.654032
ITGA8	907	0.653804
RPL3L	1802	0.653718
FGF13	6658	0.65365
PLEKHH1	1374	0.653566
FAM71D	228	0.653509
CDH10	528	0.653409
FAM238C	1243	0.653258
AKAP12	248	0.653226
PARD6G	1612	0.653226
PTGR1	2774	0.653208
RBFOX3	2050	0.653171
CRYZL2P	3903	0.653087
ZNF321P	2000	0.653
TMC2	1409	0.652945
ZPLD1	242	0.652893
BTNL9	2195	0.652847
AL355355.1	674	0.652819
AC008072.1	334	0.652695
ABHD1	1828	0.652626
LSM11	2562	0.652615
RPS6KL1	2697	0.652577
HSPA12A	3111	0.652523
NOS1	5905	0.652498
ZNF619	2774	0.652487
NPAP1	1597	0.652473
GALR1	2995	0.652421
DSC3	2546	0.652396
FZD4	1251	0.652278
TNFRSF11A	486	0.652263
MELK	716	0.652235
AP006285.3	6983	0.652155
CA6	2705	0.652126
FUT9	1351	0.65211
ZNF667	2403	0.652102
GIPR	3373	0.651942
L3MBTL4	1485	0.651852
WDR90	5560	0.651799
PACRG	603	0.651741
AL359641.1	1191	0.651553
LRP12	2238	0.651475
ARL9	964	0.651452
ITGA1	2942	0.651258
ACSS3	324	0.651235
GABRG2	3125	0.6512
ACSM2B	731	0.651163
FANCC	3571	0.651078
GFI1B	2178	0.651056
PTGES3L	4293	0.650827
EMBP1	5615	0.650757
TRPM8	2027	0.650715
TNS2	956	0.650628
SIGLEC15	1205	0.650622
DEPDC4	1422	0.650492
OTOA	1452	0.650138
PRSS40A	826	0.650121
SLC29A4	5113	0.650108
C6orf163	657	0.649924
MTRNR2L1	245347	0.649708
CLBA1	1230	0.649593
TMEM44	1190	0.64958
ADAD2	545	0.649541
AC092821.1	990	0.649495
CNGB1	2271	0.649494
FBXO40	984	0.64939
LYPD5	2112	0.649148
RDH16	932	0.649142
C17orf51	3249	0.649123
CALHM1	872	0.649083
TBXA2R	1932	0.649068
C1orf127	1963	0.649007
PCDHB11	2394	0.648705
MYO1B	797	0.648683
PEX11A	2792	0.648639
MSH5	387	0.648579
AP003041.1	475	0.648421
EPHB4	2719	0.6484
SRGAP1	11593	0.64815
LRRC49	3046	0.648063
C1orf141	787	0.64803
DPY19L3	5075	0.647882
MFSD2B	494	0.647773
TBC1D27P	948	0.647679
ARHGAP8	2211	0.647671
PGF	2565	0.647563
PEX5L	366	0.647541
RYR3	2928	0.647541
NLGN4Y	261	0.64751
FLG2	1024	0.647461
TTC8	1919	0.647212
PHLDA3	717	0.647141
PCDHGA1	887	0.647125
TRIM16L	1859	0.647122
SEC14L6	4290	0.647086
ZNF268	11104	0.647064
F3	748	0.647059
TAF6	1828	0.646608
PGAM1P8	1777	0.646595
FBXW10	2156	0.646568
MYLK3	7701	0.646539
TMEM266	3069	0.646465
ENPP7P8	690	0.646377
PRR11	4330	0.646189
TULP1	260	0.646154
AC007424.1	3784	0.646142
FGF2	983	0.645982
ABI3BP	1076	0.645911
NIM1K	1457	0.645848
SGK2	1889	0.645844
GCSAML	1225	0.645714
IL1R1	900	0.645556
SEC1P	1010	0.645545
CLN3	8263	0.645528
HMGB1P8	1111	0.645365
EEF1A2	981	0.64526
SFTPB	2382	0.645256
GPR157	4296	0.645251
PBX1	3757	0.645196
RPS20P22	2017	0.645017
SLC47A1	2648	0.645015
EFHB	997	0.644935
DEPDC1B	642	0.64486
ODCP	335	0.644776
UQCRHL	3775	0.644768
IFT81	2789	0.644676
NOTCH4	1970	0.64467
SLCO5A1	1013	0.64462
ACER1	754	0.644562
TMEM231	2408	0.644518
ZNF702P	1834	0.644493
INHBE	1538	0.644343
PSG5	1113	0.644205
PAPLN	4159	0.644145
ARHGEF28	680	0.644118
ELF3	1680	0.644048
REPS2	3565	0.644039
SLC35E3	29253	0.643934
ATP8B3	2398	0.64387
FYB2	730	0.643836
AL669831.3	918	0.643791
DENND2C	4109	0.643709
STK33	2556	0.643584
DHFR2	9343	0.643583
GPR37L1	1209	0.643507
ZNF486	3802	0.643346
RASAL2	2015	0.643176
SUOX	3660	0.643169
STARD9	4172	0.643097
CERCAM	1639	0.643075
REXO1L1P	3302	0.642944
ANGPT1	893	0.642777
AC145285.1	1234	0.642626
RFTN2	1788	0.642617
TPH1	2017	0.642538
C5AR2	7667	0.642363
MLIP	1138	0.642355
CCNF	4054	0.642329
SLC13A4	1873	0.642285
FAM221A	8051	0.642156
FMN2	1615	0.642105
NUDT6	3750	0.641867
KANK2	3864	0.641822
WISP3	1386	0.641414
ZSCAN22	1832	0.641376
UACA	2684	0.641207
KLC3	2664	0.641141
FBXL2	3054	0.641126
QPRT	4280	0.641121
RBM20	1237	0.641067
MPPED2	1053	0.641026
SLC51A	1663	0.64101
APELA	1376	0.640988
EFCAB11	2773	0.640822
KIAA1958	4919	0.640781
OR2T7	231	0.640693
HMGN2P46	1077	0.640669
DDO	331	0.640483
COL4A2	1034	0.640232
AL512605.1	378	0.640212
VASH2	983	0.639878
SCUBE2	608	0.639803
PMCHL1	955	0.639791
CFTR	1460	0.639726
BCAS1	605	0.639669
INGX	2291	0.639459
SGSM1	2246	0.639359
NANOS1	1342	0.639344
PRKG1	488	0.639344
ACVRL1	690	0.63913
KCNE4	4168	0.638916
AUNIP	753	0.638778
AACS	10946	0.638589
ZNF383	10654	0.63854
GTSE1	2772	0.638528
MCMDC2	16406	0.638486
KIAA1755	730	0.638356
SPINK1	705	0.638298
CATSPERG	7685	0.638256
LCN12	749	0.638184
KIF18A	1290	0.637984
OR1A1	4447	0.637958
RAD9B	1983	0.637922
KCNK3	2364	0.637902
ZNF74	4261	0.637878
LEPR	1560	0.637821
CNTN4	911	0.637761
BNIP3P37	1391	0.637671
DNAJC18	3632	0.637665
IGFL4	643	0.637636
ILDR1	1012	0.637352
PDZD7	3016	0.637268
ATP6AP1L	2197	0.637233
AC051619.3	237	0.637131
SOWAHC	2225	0.636854
BRIP1	6883	0.636786
ZNF716	2205	0.636735
ARL10	4586	0.63672
CCDC24	1792	0.636719
ZNF385C	1401	0.636688
ZNF829	4965	0.636657
PPIAP46	1461	0.63655
ZNF554	4504	0.636323
DIXDC1	1064	0.636278
OR2L5	1292	0.636223
ACE	1759	0.636157
NOCT	3792	0.636076
MIPOL1	12398	0.63607
AC092718.8	1198	0.63606
TMSB15B	3025	0.636033
ADM2	750	0.636
IL12RB2	1236	0.635922
CPAMD8	3419	0.635858
NGRN	4939	0.635756
REEP2	991	0.635721
BEST2	988	0.635628
SLC25A34	2286	0.635608
NAP1L6	1525	0.63541
CDCP1	1969	0.635348
CXorf36	1053	0.635328
TRAPPC5	7354	0.635301
ATL1	1576	0.635152
COG8	7215	0.635066
KCNV1	2117	0.634861
INTS4P1	597	0.634841
KLHL35	1051	0.634634
SGCE	4707	0.634587
SLC2A5	1557	0.634554
TUBB3	796	0.634422
GYPA	1411	0.634302
AC011497.2	350	0.634286
PRAP1	823	0.634265
CR382285.1	596	0.634228
MRPS24	2575	0.634175
SLC47A2	869	0.634062
OR2T11	347	0.634006
KLK4	418	0.633971
C14orf132	1885	0.633952
ANKK1	691	0.633864
ATP1B2	2018	0.633796
ZNF461	1837	0.633642
C1orf158	3201	0.633552
PLEKHA5	7639	0.63346
ZNF845	4216	0.633302
NSMCE3	1088	0.633272
GTF2IP13	638	0.633229
TMEM241	3787	0.633219
RANBP17	1813	0.633205
WNT2B	1742	0.63318
C15orf41	3633	0.63281
PRICKLE2	4065	0.632718
POU5F1B	1315	0.6327
HYAL1	1138	0.632689
TROAP	1214	0.632619
FAM155A	1693	0.632605
SEMA3E	822	0.632603
ENAH	3192	0.632519
LBX2	340	0.632353
IGFL2	582	0.632302
SCLY	6640	0.632229
CSMD3	1373	0.632192
CETP	1884	0.632166
CTF1	1090	0.63211
ZNF354B	17703	0.632096
ZNF334	250	0.632
NOTO	2065	0.631961
ZNF630	896	0.631696
ACTR3C	2392	0.631689
SPATA6L	3782	0.631676
BSND	1273	0.631579
OR10K1	1631	0.631514
COX6B2	2996	0.631509
RFX4	559	0.631485
PLCE1	7195	0.631411
CEP126	4861	0.631352
SGPP2	2102	0.631304
AC008013.1	1120	0.63125
SAMD15	637	0.631083
SLC6A20	1341	0.630872
PLK1	1782	0.630752
HSD3B7	788	0.630711
DET1	3181	0.630619
CD300LD	950	0.630526
PDZD2	1540	0.630519
TEX21P	774	0.630491
RGR	836	0.630383
FRK	13237	0.630354
EML1	3046	0.630335
SLC22A13	1201	0.630308
AP003108.2	8590	0.630268
SLC1A6	7530	0.630146
NEK5	2598	0.6301
ZNF555	5961	0.630096
C2CD4A	719	0.630042
ZNF396	3700	0.63
OR6D1P	1570	0.629936
VIPR2	1494	0.629853
GSTO2	5422	0.629841
MEIOC	3770	0.629708
SBSPON	1250	0.6296
AKR1B15	1878	0.629393
ZNF286B	2756	0.629173
TPRXL	1022	0.629159
GRAMD1C	728	0.629121
CACNA1F	523	0.629063
FRMD4A	2841	0.629004
WNK3	361	0.628809
CACNB3	1751	0.628784
MINDY4	789	0.628644
GNAL	1322	0.628593
SSPO	455	0.628571
C1orf112	2452	0.628467
SYP	2145	0.628438
DOCK7	8004	0.628436
CNTNAP2	1192	0.628356
ZNF813	3062	0.628347
PLCXD1	7695	0.6282
LOXL2	1108	0.628159
SFXN2	8034	0.628081
SPACA9	2333	0.627947
SLC14A1	4077	0.627913
AL356235.1	3966	0.627837
PROS1	497	0.627767
FOXRED2	2270	0.627753
AL121722.1	1045	0.627751
CYP17A1	325	0.627692
KIF23	3776	0.627648
CLSTN2	921	0.627579
ANO7	486	0.627572
ZNF765	6457	0.627536
FBXO15	3756	0.627529
CCDC144CP	1251	0.627498
TMPRSS3	706	0.627479
TMEM132B	467	0.627409
AGBL1	1097	0.627165
FBXW12	869	0.627158
KIAA1841	6570	0.627093
ARHGAP29	2195	0.626879
CACNB4	3827	0.626862
AC005041.1	5471	0.626759
AC117529.1	1765	0.626629
FAM83G	1210	0.626446
EFCAB10	942	0.626327
FOXB1	99	0.626263
PCDHA4	12765	0.626244
ZNF724	1487	0.626093
HINFP	12163	0.625915
AP000311.1	326	0.625767
SERPINH1	4366	0.625744
MAP1LC3B2	1269	0.62569
BMPR1A	6139	0.625672
FBLIM1	4787	0.625653
MFSD4A	2470	0.625506
DUXAP10	2071	0.625302
FAM83E	459	0.625272
PTK7	3305	0.625113
GGT6	2123	0.625059
ABR	472	0.625
MAPT	1021	0.624878
SLC2A14	997	0.624875
ZNF778	3636	0.624862
ZNF225	2973	0.624622
SCUBE3	3201	0.624492
EPHX4	1185	0.624473
TBC1D30	756	0.624339
FANCD2	6029	0.624316
AGRN	612	0.624183
TNIP3	753	0.62417
PKP2	1332	0.623874
SHISA2	1002	0.623752
MTND2P28	1903	0.623752
OR2G6	1225	0.623673
RTN2	1076	0.623606
KIAA0825	1857	0.623586
ZNF490	1487	0.623403
ZNF432	3733	0.623359
PPFIBP1	2569	0.6232
GINS4	8136	0.623156
TRIM45	1263	0.62312
SYT15	3383	0.623116
RGS13	634	0.623028
TF	10372	0.623024
AC116562.4	1894	0.62302
DNAL1	9707	0.622746
ALG14	7047	0.622676
ZNF2	1627	0.622618
CYP11A1	339	0.622419
USP49	5304	0.62236
ZNF826P	2256	0.62234
RGSL1	421	0.622328
IL20RB	233	0.622318
NAV1	5683	0.622207
KCNMB3	1993	0.622178
ITSN1	2929	0.622055
AC079416.1	1222	0.621931
LCMT2	2721	0.62183
CCDC30	5975	0.621757
RBMS2	8165	0.621678
MAPK10	10069	0.621611
ZNF844	10230	0.62131
WDR78	2078	0.62127
AP1M2	1069	0.621141
IFT22	5090	0.621022
SLC22A11	1066	0.621013
PLD1	2915	0.620926
DLK2	670	0.620896
TPO	414	0.620773
AMYH02020865.1	688	0.62064
ZNF876P	1004	0.620518
AC097636.1	1515	0.620462
FAAP24	3237	0.620327
HACE1	4635	0.62028
AHRR	537	0.620112
ZNF273	4804	0.620108
LIPC	1268	0.619874
SLC25A30	5837	0.619839
C19orf44	676	0.619822
TGM2	2696	0.619807
CCDC169	3627	0.619796
SLC35G2	2051	0.619698
SLC30A4	5645	0.619663
PRR34	2636	0.619499
TPH2	2659	0.61903
ACP6	4553	0.618933
FEM1A	16114	0.618903
ZNF417	2044	0.618885
GRHL1	1907	0.618773
EHHADH	1584	0.618687
MAPK8IP2	2992	0.61865
RNF207	1822	0.618551
ZNF440	5142	0.618436
ARHGAP44	1525	0.618361
FAM21EP	1014	0.618343
ZDHHC15	2159	0.618342
POLE	6993	0.61819
ZNF366	982	0.618126
ACBD7	919	0.618063
GSTCD	2675	0.617944
LRRC57	12948	0.617933
ZNF532	3393	0.617742
OTUD7B	7499	0.617682
AC010886.1	544	0.617647
SLC4A5	1106	0.617541
POLE2	682	0.617302
SLC16A10	6182	0.617276
TCAM1P	1199	0.617181
TSHR	7392	0.617154
ZBTB3	2066	0.617135
ANKLE1	2666	0.617029
ZNF233	1457	0.617021
ASTN2	8453	0.616941
MMACHC	3563	0.616896
AL451074.1	843	0.616845
AC118553.2	2889	0.616822
KCP	1143	0.616798
ZNF284	3029	0.616705
SLC24A2	2478	0.616626
KAZN	2556	0.616588
AC008758.6	772	0.61658
PPP2R3A	2342	0.616567
ECT2L	777	0.616474
SYDE2	1520	0.616447
SHISA9	4171	0.616399
TMEM45B	1697	0.616382
RASA4B	2174	0.616375
PLPP3	1139	0.61633
WDR73	3455	0.616208
RNASE10	693	0.616162
ZNF26	25325	0.616111
EFCAB5	2709	0.616094
CNTNAP3B	1125	0.616
SLC15A2	2286	0.615923
SENP8	945	0.615873
AL591926.7	531	0.615819
DIRC1	380	0.615789
DHODH	6114	0.615636
DTNA	1038	0.615607
ST8SIA6	1233	0.615572
PLEKHA7	429	0.615385
CEACAM1	3286	0.615338
ZNF578	985	0.615228
CCDC180	5294	0.615225
NT5DC3	4868	0.615037
LZTS1	426	0.615023
ZKSCAN5	3169	0.615021
ATP5F1AP10	413	0.615012
CCDC125	696	0.614943
SCG3	496	0.614919
SFN	161	0.614907
SKIDA1	1467	0.61486
WDR12	9173	0.614848
OR4E2	851	0.614571
ZNF969P	1868	0.614561
SCN9A	2311	0.614453
GDPD1	2066	0.613746
AC092953.1	844	0.613744
ZNF839	3152	0.613579
SDS	1048	0.61355
PIWIL2	864	0.613426
SNTG2	375	0.613333
SPATA17	3274	0.613317
AC023050.4	1810	0.61326
FCF1	8099	0.613162
AC133552.1	1287	0.613054
ADGB	483	0.612836
ZFP37	1077	0.612813
ZNF785	5694	0.61275
UBAP1L	1311	0.61251
CNTNAP1	1081	0.612396
CA14	1566	0.612388
[truncated: 12,217 more rows]

## Sheet: human_Drop-Seq
gene	UMIs	FSCM
CAMK2B	148	1
GABBR2	43	1
AL359976.1	642	0.992212
PDGFA	1348	0.988131
FOXP2	145	0.97931
FAM107A	91	0.978022
RPL23AP48	44	0.977273
AC007686.1	43	0.976744
TPM4P1	31	0.967742
MTHFD2P1	91	0.967033
CDH5	29	0.965517
LRTM1	57	0.964912
CT55	56	0.964286
GPR85	504	0.964286
KLLN	1675	0.964179
AC006509.1	669	0.961136
ADRB1	23	0.956522
MSX1	154	0.954545
TFAP2C	21	0.952381
EMX2	425	0.950588
DCD	20	0.95
SCUBE1	74	0.945946
PCDHA5	55	0.945455
PITX1	106	0.943396
LRRC37A	33	0.939394
AC114324.1	45	0.933333
AC004386.1	44	0.931818
SLC2A4	344	0.930233
AC046144.1	27	0.925926
NOVA1	54	0.925926
ZNF414	768	0.925781
CELF4	261	0.923372
DCUN1D3	117	0.923077
SLITRK2	64	0.921875
SDC3	1236	0.920712
FZD5	25	0.92
OR2C3	111	0.918919
WNT2B	171	0.918129
AL450998.1	24	0.916667
RPL34P27	23	0.913043
TTC21A	481	0.912682
RBM20	56	0.910714
GCM1	43	0.906977
NEDD4L	2398	0.897415
TBC1D7	349	0.896848
NABP1	6241	0.895049
NPAS3	28	0.892857
BCDIN3D	217	0.889401
PLD5	174	0.885057
BX679664.1	26	0.884615
EFR3B	78	0.884615
RPL3P2	135	0.881481
AL365357.1	138	0.876812
AL845552.1	73	0.876712
CXCL14	186	0.876344
Z97634.1	31	0.870968
LPIN3	85	0.870588
RPL37P6	23	0.869565
SIX3	53	0.867925
WIPF3	53	0.867925
SCYL3	817	0.867809
MFSD4BP1	68	0.867647
GRM3	22	0.863636
NR6A1	51	0.862745
FGF12	115	0.86087
COL6A3	64	0.859375
EPPK1	21	0.857143
HOXA5	28	0.857143
NFIB	63	0.857143
TOM1L1	28	0.857143
HSPA1B	324	0.854938
LYPD4	55	0.854545
SLC25A48	280	0.853571
MACC1	211	0.853081
PCDHB1	148	0.851351
AC002075.2	20	0.85
ANKRD1	20	0.85
KCNJ3	815	0.84908
CHST5	79	0.848101
EYA1	158	0.848101
AL589935.2	59	0.847458
SLITRK4	334	0.847305
B3GAT2	72	0.847222
LIPH	149	0.845638
SCAND2P	261	0.842912
SALL4	57	0.842105
BMPR1B	495	0.840404
NHSL1	31	0.83871
PA2G4P6	37	0.837838
SPATA4	37	0.837838
RNF122	104	0.836538
GBP1P1	750	0.836
BTBD9	616	0.834416
AL512646.1	337	0.830861
CNGB1	59	0.830508
CELF5	53	0.830189
CCDC141	141	0.829787
GPM6B	88	0.829545
PTPN14	279	0.827957
ERBB3	97	0.824742
BICC1	119	0.823529
SHOX	302	0.821192
KCNJ15	368	0.820652
BAP1	2211	0.820443
CLASP1	668	0.820359
SOX11	100	0.82
STEAP4	50	0.82
MSR1	283	0.819788
CRB1	61	0.819672
NEUROD1	266	0.819549
THRB	105	0.819048
RPS6KA6	286	0.818182
GPM6A	4328	0.817699
TTC28	252	0.81746
AHDC1	158	0.816456
PCDHGA10	343	0.816327
RPSAP48	237	0.814346
SINHCAFP3	215	0.813953
AL590426.1	59	0.813559
LGI1	48	0.8125
NPM1P40	1817	0.811227
CACNA1A	1984	0.808468
NEUROD2	886	0.806998
WDR66	326	0.806748
PTGIR	67	0.80597
SDC4	72	0.805556
ZNF688	720	0.804167
ATP5F1A	3951	0.8041
USP27X	51	0.803922
AC132825.1	182	0.802198
AXL	207	0.801932
ATP1B1	111	0.801802
AL357632.1	30	0.8
RBM22P2	50	0.8
SYT14	194	0.798969
NTNG1	69	0.797101
LPAR4	118	0.79661
ZNF462	59	0.79661
ZNF969P	49	0.795918
ARID3A	568	0.795775
CARMIL1	298	0.795302
SLITRK5	205	0.795122
HEPACAM	527	0.795066
FKBP9P1	39	0.794872
MECOM	34	0.794118
FGF23	45149	0.793462
RPL12P13	24	0.791667
HS3ST1	196	0.790816
MPP6	407	0.786241
PRRG3	5637	0.785347
TXLNA	456	0.785088
PAQR7	147	0.782313
CPB1	32	0.78125
OSBPL6	140	0.778571
CLDN11	283	0.777385
NCALD	6815	0.776816
AC092933.1	75	0.773333
POU2F3	22	0.772727
RAD52	83	0.771084
AMFR	537	0.769088
KCNJ2	1309	0.768526
CNNM2	371	0.768194
THBS1	144	0.763889
FADS3	262	0.763359
AP000902.1	260	0.761538
PPM1N	275	0.76
EFNA5	166	0.759036
EMP2	344	0.758721
RPL21P10	29	0.758621
HNRNPA1P54	251	0.756972
LCLAT1	473	0.756871
SLC4A1	78	0.75641
NOG	41	0.756098
ORC6	232	0.75431
AC244636.2	240	0.754167
PARD6B	149	0.751678
LRRC74B	20	0.75
MYO10	347	0.74928
SRGAP1	323	0.74613
FGFR1OP	300	0.743333
PAQR8	292	0.743151
KCTD19	35	0.742857
RGS16	229	0.742358
MMACHC	108	0.740741
VLDLR	54	0.740741
IGF2BP2	50	0.74
AC125604.1	23	0.73913
CALCRL	23	0.73913
IGF1	46	0.73913
GTF2IP13	61	0.737705
HMGN1P14	38	0.736842
APOOL	852	0.734742
TRIM72	248	0.733871
CADM1	732	0.733607
GDPGP1	423	0.730496
ADD2	91	0.725275
AC117529.2	29	0.724138
AC004910.1	54	0.722222
CHST6	54	0.722222
SPATA17	143	0.72028
BPNT1	200	0.72
ZSWIM1	78	0.717949
SRGAP2B	230	0.717391
RAB12	506	0.715415
COMP	21	0.714286
CDH6	94	0.712766
TP53	436	0.711009
LIN52	228	0.710526
AC000367.1	72	0.708333
RPL34P1	24	0.708333
HIF3A	226	0.707965
LMOD3	58	0.706897
MARVELD2	126	0.706349
DBN1	214	0.705607
SLC13A5	176	0.704545
LRRC69	152	0.703947
TTC7B	297	0.703704
EBF1	225	0.702222
UBXN6	371	0.700809
SCIN	90	0.7
RNF152	23	0.695652
GPR35	134	0.69403
ST8SIA1	107	0.691589
CDCP1	29	0.689655
DPPA4	103	0.68932
KBTBD6	74	0.689189
MTCO3P22	45	0.688889
TNFSF13B	618	0.687702
ASGR1	32	0.6875
SYT5	32	0.6875
PTEN	531	0.685499
PRCP	219	0.684932
RIC8B	98	0.683673
SENP7	1418	0.683357
ZNF302	3759	0.68316
AC111188.2	41	0.682927
GMFB	27366	0.682782
TGM2	22	0.681818
MAPKBP1	97	0.680412
C14orf132	28	0.678571
CCR12P	34	0.676471
SHISA2	34	0.676471
NACA3P	74	0.675676
RIN2	40	0.675
CYP3A5	126	0.674603
OR10AH1P	43	0.674419
MTCO1P2	147	0.673469
RPLP0P2	67	0.671642
ITGAX	488	0.670082
CTTN	33	0.666667
RBMS3	48	0.666667
PCNX2	347	0.665706
HS3ST3B1	98	0.663265
TMTC3	201	0.661692
SULT1A1	237	0.658228
PPIAL4G	29	0.655172
RAB22A	521	0.654511
ZFHX3	124	0.653226
SPOCD1	23	0.652174
BROX	1259	0.652105
RPL41P2	66	0.651515
SEMA3E	20	0.65
CCDC170	37	0.648649
FAM124A	91	0.648352
IRF2BPL	275	0.647273
NACA4P	34	0.647059
OR10H5	48	0.645833
ACVR2B	79	0.64557
MAFF	857	0.645274
CAV2	31	0.645161
DWORF	31	0.645161
NMD3	667	0.643178
RND1	28	0.642857
PHLDB1	67	0.641791
BRI3BP	231	0.640693
EXPH5	64	0.640625
EGLN3	25	0.64
LANCL3	25	0.64
MAS1	25	0.64
MAST4	426	0.638498
ZBTB20	2090	0.638278
C1orf61	44	0.636364
LEPR	22	0.636364
NKX3-1	52	0.634615
SLC25A37	713	0.633941
ZNF70	101	0.633663
MTND4P24	174	0.632184
PCDH9	429	0.631702
AC079414.2	27	0.62963
MLANA	27	0.62963
C2orf80	24	0.625
FOXD2	24	0.625
MCOLN3	24	0.625
AL391219.1	66	0.621212
ADGRF1	29	0.62069
ZNF121	1007	0.620655
HIPK2	539	0.619666
CACNA1D	21	0.619048
COL8A1	39	0.615385
LRP12	39	0.615385
HSPA4	971	0.61483
EIF5AL1	31	0.612903
HSD17B1	31	0.612903
RGMA	31	0.612903
EI24	381	0.611549
BTN3A2	1014	0.61144
LIPG	72	0.611111
TMEM269	54	0.611111
TUBGCP4	77	0.61039
CD47	2797	0.608867
CDH13	23	0.608696
IL17RD	23	0.608696
SCRG1	46	0.608696
HSP90AB2P	28	0.607143
MOGAT3	43	0.604651
ACVR2A	96	0.604167
ARID5B	1867	0.6015
CTCFL	25	0.6
GLDC	20	0.6
OR10G3	25	0.6
SLC19A3	65	0.6
RASGEF1B	311	0.598071
INSR	62	0.596774
ARIH1	955	0.595812
ENPP1	42	0.595238
CNTLN	111	0.594595
ZNF2	32	0.59375
ADNP	543	0.593002
ZNF317	275	0.592727
TIMM50	301	0.591362
AC073065.1	22	0.590909
MARCKSL1P2	22	0.590909
BTBD7P1	39	0.589744
PLAG1	117	0.589744
MMAB	151	0.589404
GCNT3	58	0.586207
SCN1B	58	0.586207
GZMM	256	0.585938
CBWD5	304	0.585526
PIGR	53	0.584906
ADCY2	24	0.583333
ARHGEF4	24	0.583333
MYCBPAP	24	0.583333
SYT15	24	0.583333
TMEM145	24	0.583333
UBE3B	163	0.582822
ZNF527	91	0.582418
TRPM4	43	0.581395
KAT7	1009	0.580773
TRIM69	31	0.580645
AL450405.1	45	0.577778
LYPD5	26	0.576923
NPFFR1	52	0.576923
KCNJ14	33	0.575758
MTRNR2L4	323	0.572755
SENP2	416	0.572115
ALDH7A1	140	0.571429
ANKRD40CL	42	0.571429
ARPIN	56	0.571429
CNN3	28	0.571429
COL27A1	42	0.571429
KCNMB1	28	0.571429
PLEKHH2	49	0.571429
ZNF284	21	0.571429
ZSCAN22	21	0.571429
MYO15A	44	0.568182
SLC48A1	67	0.567164
SULT1C2	30	0.566667
DNMT3A	399	0.566416
NF1	260	0.565385
AC010319.1	23	0.565217
ACOXL	23	0.565217
C4BPB	23	0.565217
CDH17	23	0.565217
CHRNA7	23	0.565217
JOSD2	39	0.564103
POLR1C	312	0.564103
BX322639.1	32	0.5625
HLA-DRB1	32	0.5625
MCOLN1	48	0.5625
MS4A2	32	0.5625
ZNF268	323	0.560372
FEM1A	257	0.560311
C15orf41	75	0.56
DCBLD2	25	0.56
OR52I1	50	0.56
SAMD12	50	0.56
ZNF286B	25	0.56
MTND4P12	320	0.559375
CACNG8	34	0.558824
PAPLN	34	0.558824
SYT12	34	0.558824
BAG4	371	0.557951
TACC2	61	0.557377
CSF2RA	81	0.555556
LCMT2	36	0.555556
VRK3	388	0.554124
AHSA1	235	0.553191
AP1M1	416	0.552885
GRAMD4P3	38	0.552632
PGBD4	138	0.550725
AC106782.1	20	0.55
GDAP2	160	0.55
HNMT	20	0.55
MYO3B	20	0.55
ONECUT3	20	0.55
SSTR2	100	0.55
SLC15A1	31	0.548387
LRAT	53	0.54717
EMP3	847	0.546635
CCNB3P1	22	0.545455
FER1L4	22	0.545455
KRT8	22	0.545455
PDLIM3	22	0.545455
WDR93	22	0.545455
XAB2	44	0.545455
ZNF74	22	0.545455
ITPRIPL2	90	0.544444
DDX52	103	0.543689
VSIG10	46	0.543478
AVL9	275	0.541818
PLEKHD1	24	0.541667
RNF227	24	0.541667
OCLN	37	0.540541
PPARA	198	0.540404
KBTBD7	50	0.54
L2HGDH	50	0.54
NFS1	39	0.538462
PLCE1	78	0.538462
TINAGL1	26	0.538462
ZNF442	39	0.538462
ABHD1	28	0.535714
KANTR	99	0.535354
ACTR3C	30	0.533333
ZNF554	60	0.533333
SPINT2	287	0.533101
GPLD1	47	0.531915
RBFOX3	32	0.53125
HOMER2	68	0.529412
NUMBL	34	0.529412
PLA2G4C	51	0.529412
STPG1	85	0.529412
TF	191	0.528796
CTDSPL	36	0.527778
ALG14	110	0.527273
FO393400.1	38	0.526316
TBCE	57	0.526316
ASB3	137	0.525547
WTIP	59	0.525424
EML6	40	0.525
SHISA9	40	0.525
C2orf81	21	0.52381
RPL10AP6	21	0.52381
RPS10P7	42	0.52381
SLC28A2	21	0.52381
SPG7	1088	0.522978
FKBP6	23	0.521739
STRA6	23	0.521739
TMSB4XP4	190	0.521053
AICDA	25	0.52
FER1L5	25	0.52
ICA1	25	0.52
OR10K1	25	0.52
PPIL6	25	0.52
S1PR3	25	0.52
KCNJ6	52	0.519231
CETP	27	0.518519
MYH7B	27	0.518519
PEAK3	27	0.518519
SUZ12P1	135	0.518519
PMEPA1	29	0.517241
SVOP	29	0.517241
ZNF19	29	0.517241
TRMT9B	89	0.516854
CACNB3	31	0.516129
UCK2	31	0.516129
ZNF26	409	0.515892
SGK494	64	0.515625
MEIOC	33	0.515152
RYR3	35	0.514286
VCAN	140	0.514286
OR1I1	74	0.513514
NEGR1	76	0.513158
AC005041.1	39	0.512821
CFAP74	41	0.512195
TFAP4	125	0.512
ENAH	51	0.509804
ZNF483	61	0.508197
AP003108.2	73	0.506849
DHX33	79	0.506329
MYO9A	277	0.501805
ABCB8	34	0.5
ADAMTS4	102	0.5
AL590065.1	34	0.5
ANAPC2	30	0.5
ARMC9	20	0.5
CKAP4	62	0.5
CYBRD1	22	0.5
GDF11	40	0.5
GSTO2	74	0.5
HUNK	38	0.5
INGX	24	0.5
ITGB8	34	0.5
KLHL33	22	0.5
LRG1	20	0.5
MARVELD3	30	0.5
REPS2	28	0.5
SENP8	20	0.5
SLC7A11	28	0.5
SRM	26	0.5
SYT17	26	0.5
TMEM220	66	0.5
TMEM241	52	0.5
TMPRSS4	22	0.5
XYLB	22	0.5
ZNF835	34	0.5
ZYG11A	20	0.5
CCNC	349	0.498567
SOX4	370	0.497297
USF1	365	0.49589
METTL2A	89	0.494382
SLC30A4	87	0.494253
GNAI1	65	0.492308
TMEM266	61	0.491803
ETFBKMT	51	0.490196
GANC	151	0.490066
BACH2	349	0.489971
PDE11A	49	0.489796
CCBE1	43	0.488372
CSPG4P12	43	0.488372
UBXN11	41	0.487805
TNFRSF9	80	0.4875
PAIP2B	39	0.487179
ZNF583	39	0.487179
C11orf1	113	0.486726
HECW2	35	0.485714
MEMO1	35	0.485714
GHR	33	0.484848
RSBN1L	679	0.484536
SCD5	31	0.483871
STRIP2	31	0.483871
ASPA	29	0.482759
CCDC163	29	0.482759
OR14J1	87	0.482759
GPALPP1	388	0.481959
FARP1	54	0.481481
LIX1	27	0.481481
SYTL4	27	0.481481
TYRO3	77	0.480519
AC126389.1	25	0.48
C12orf60	25	0.48
OR5BA1P	25	0.48
PTCHD1	25	0.48
DDX6	3272	0.479829
SF3B3	173	0.479769
PLEKHA5	167	0.479042
ABCA9	23	0.478261
ACBD7	23	0.478261
CLEC17A	23	0.478261
RHD	92	0.478261
SPTB	23	0.478261
ZNF665	46	0.478261
DISP2	65	0.476923
SRSF6	1030	0.476699
CERCAM	21	0.47619
GYG2P1	21	0.47619
LIN28A	21	0.47619
POLQ	21	0.47619
PPARG	21	0.47619
RND2	21	0.47619
SYNPO2	21	0.47619
DMWD	40	0.475
MVP	413	0.474576
OR7C1	57	0.473684
RAVER1	38	0.473684
KLHL7	165	0.472727
GFOD1	127	0.472441
PCSK6	36	0.472222
CUX1	545	0.47156
PIGM	70	0.471429
AC016582.3	34	0.470588
CCL22	34	0.470588
CLIC2	34	0.470588
ZBTB8A	83	0.46988
APBB2	32	0.46875
GPRC5A	32	0.46875
HCAR1	64	0.46875
PLA2R1	32	0.46875
RNF207	32	0.46875
ZNF556	64	0.46875
PTGDS	79	0.468354
GCNT4	47	0.468085
TRIM13	376	0.468085
SLC16A10	62	0.467742
PLEKHA3	697	0.467719
PCBD2	77	0.467532
MLLT3	482	0.466805
CLPB	202	0.465347
NT5DC3	86	0.465116
SMIM36	28	0.464286
CNR2	82	0.463415
ERF	41	0.463415
AC012435.1	54	0.462963
TPH1	54	0.462963
CCDC150	26	0.461538
FHL2	26	0.461538
KANK1	39	0.461538
ME2	468	0.461538
RASAL2	26	0.461538
TRPM8	26	0.461538
WDR31	39	0.461538
ZNF383	115	0.46087
MTCO1P40	1660	0.460843
FLRT2	102	0.460784
MTRNR2L8	4935	0.460588
CA5A	74	0.459459
PLOD1	111	0.459459
RNF24	109	0.458716
JADE1	266	0.458647
ACKR2	24	0.458333
ITGA11	24	0.458333
KCNRG	24	0.458333
LYPD2	24	0.458333
MTA2	360	0.458333
PABPC3	24	0.458333
SLC36A2	24	0.458333
UGDH	24	0.458333
MOCS3	35	0.457143
IGF1R	116	0.456897
USHBP1	46	0.456522
MTND4LP30	103	0.456311
TTPAL	123	0.455285
UBE2D4	134	0.455224
L3MBTL4	22	0.454545
MAGI2	44	0.454545
NEK5	33	0.454545
RASSF6	22	0.454545
RPS27AP12	22	0.454545
STXBP2	143	0.454545
TMEM105	22	0.454545
TSHR	33	0.454545
VASH2	22	0.454545
ZNF786	22	0.454545
TRIM41	163	0.453988
SCLY	75	0.453333
PAFAH1B2	428	0.453271
RPGRIP1L	64	0.453125
AC009053.1	42	0.452381
SNX27	146	0.452055
SEMA6A	31	0.451613
ZNF397	202	0.450495
CRX	40	0.45
EEF1AKMT3	20	0.45
KCNB1	40	0.45
OR2M4	20	0.45
OR52A1	20	0.45
PNMA2	20	0.45
PRSS27	20	0.45
STEAP2	20	0.45
ZNF578	20	0.45
WIPF2	369	0.449864
ALYREF	49	0.44898
OR7E25P	49	0.44898
SCAI	156	0.448718
PTK6	29	0.448276
SAMD5	29	0.448276
ZNF713	67	0.447761
CORO1B	105	0.447619
PLLP	94	0.446809
KLHL35	27	0.444444
PRND	27	0.444444
FAM227A	61	0.442623
FBXL18	61	0.442623
BRD3OS	43	0.44186
NUDT6	43	0.44186
ISPD	34	0.441176
SGSM1	34	0.441176
BDH1	25	0.44
CLCN2	25	0.44
PRELP	25	0.44
UGGT2	25	0.44
S1PR2	66	0.439394
MAVS	360	0.438889
ANKS1B	48	0.4375
CDKL1	32	0.4375
CNKSR2	80	0.4375
NRP1	32	0.4375
OR1A1	80	0.4375
PHC3	733	0.436562
XYLT2	55	0.436364
NFIA	78	0.435897
AP001267.5	23	0.434783
C17orf51	23	0.434783
CYP3A43	23	0.434783
DNAH2	23	0.434783
SERPINH1	23	0.434783
SKIDA1	23	0.434783
ADGRV1	53	0.433962
B3GNT7	90	0.433333
FAM71F2	60	0.433333
FFAR2	30	0.433333
HSPA12A	30	0.433333
NMNAT1	67	0.432836
IMPA2	37	0.432432
POLB	197	0.431472
SATL1	58	0.431034
RAD54L2	209	0.430622
CBWD3	179	0.430168
AC090607.2	28	0.428571
AP000769.1	28	0.428571
ARHGAP29	21	0.428571
C6orf141	21	0.428571
CATIP	21	0.428571
CCDC81	21	0.428571
DTWD2	28	0.428571
EML1	21	0.428571
GMPR	21	0.428571
KLB	28	0.428571
KLC3	21	0.428571
MAP3K9	42	0.428571
MCAM	28	0.428571
NLRP12	21	0.428571
PLCD3	49	0.428571
SPC24	28	0.428571
STMND1	21	0.428571
TINCR	28	0.428571
ZNF347	56	0.428571
ZNF813	35	0.428571
COMMD4	208	0.427885
OTUD7B	89	0.426966
RCC1	75	0.426667
FLVCR1	129	0.426357
SOCS2	47	0.425532
NANOG	40	0.425
BRIP1	33	0.424242
CPAMD8	33	0.424242
CRYZL2P	33	0.424242
HSD17B2	33	0.424242
ZNF557	151	0.423841
CPM	59	0.423729
CCDC120	26	0.423077
GOLPH3L	26	0.423077
HOOK2	52	0.423077
HYKK	26	0.423077
ITGA2B	26	0.423077
ITGA3	26	0.423077
LRRC36	26	0.423077
NUPR1	52	0.423077
NDUFV3	367	0.422343
CHST12	597	0.422111
CNKSR3	128	0.421875
KIF3B	128	0.421875
SLC1A2	38	0.421053
TMSB15B	38	0.421053
CSTF1	145	0.42069
STX3	50	0.42
BCORP1	62	0.419355
C2CD2L	62	0.419355
FBXO36	31	0.419355
KCNG4	31	0.419355
SLC4A8	74	0.418919
PTGES3L	43	0.418605
USP49	86	0.418605
NEK8	67	0.41791
MTND5P11	213	0.41784
SSH1	213	0.41784
FKBP8	103	0.417476
INPP5B	139	0.417266
C3orf70	24	0.416667
CACNB4	36	0.416667
CATSPERG	60	0.416667
CDH1	36	0.416667
CLNK	24	0.416667
ESPL1	24	0.416667
FBXL2	24	0.416667
GJC1	48	0.416667
KIF18B	24	0.416667
NCAM1	192	0.416667
PTGR1	24	0.416667
WFDC1	48	0.416667
RDH11	257	0.416342
HOOK3	683	0.415813
B3GALT1	89	0.41573
FBXO33	323	0.414861
FBXL17	82	0.414634
RAB3B	41	0.414634
AC092070.2	29	0.413793
AL807752.1	29	0.413793
CYP4F8	29	0.413793
GALR1	29	0.413793
GSTT1	29	0.413793
OR7E122P	58	0.413793
SLC2A5	29	0.413793
PNPO	46	0.413043
NAV1	80	0.4125
METTL6	34	0.411765
MTND5P10	34	0.411765
PRRG4	34	0.411765
ST3GAL2	170	0.411765
CRK	124	0.41129
TANGO6	73	0.410959
GAN	129	0.410853
P2RX5-TAX1BP3	56	0.410714
CCDC80	39	0.410256
NOS1	39	0.410256
ZNF283	39	0.410256
CCR4	61	0.409836
CHEK1	61	0.409836
PLXDC2	61	0.409836
PCNX3	144	0.409722
CNOT9	281	0.409253
CD109	22	0.409091
TECPR2	22	0.409091
ZNF563	22	0.409091
ANKLE1	27	0.407407
PDIA5	27	0.407407
MTRNR2L1	7518	0.40689
TUBE1	59	0.40678
BCAT1	32	0.40625
CFAP221	32	0.40625
TMEM40	32	0.40625
WDR78	32	0.40625
ZBTB8B	96	0.40625
COG7	74	0.405405
HSPA4L	37	0.405405
OR10H1	37	0.405405
PCSK5	111	0.405405
RILPL1	74	0.405405
PLEKHG2	79	0.405063
B4GALT1	872	0.404817
BTBD19	42	0.404762
GSTZ1	42	0.404762
SDR42E1	42	0.404762
XKR4	42	0.404762
TMEM67	52	0.403846
COA7	57	0.403509
EGR1	62	0.403226
ZNF382	77	0.402597
PXMP4	92	0.402174
AC099489.1	20	0.4
ACSS2	20	0.4
ANKRD9	20	0.4
ERCC8	30	0.4
FMNL3	60	0.4
GEMIN6	80	0.4
GTSE1	30	0.4
HAMP	25	0.4
KCNE4	45	0.4
MLXIPL	20	0.4
MRLN	20	0.4
NTRK3	20	0.4
PDE6B	45	0.4
PHLPP1	45	0.4
RBMS2	70	0.4
SCN3B	20	0.4
SCN9A	35	0.4
SLC52A1	30	0.4
TCF23	30	0.4
TRIM7	30	0.4
VPS18	35	0.4
ZNF169	45	0.4
TTC17	741	0.39946
KYNU	113	0.39823
ACP5	53	0.396226
NME6	106	0.396226
NFATC3	500	0.396
DHFR2	48	0.395833
EFCAB11	48	0.395833
MRPS23	220	0.395455
MORC2	129	0.395349
ETNK1	296	0.39527
CDKL5	76	0.394737
CHAF1B	76	0.394737
PHLPP2	71	0.394366
KIAA1257	33	0.393939
KPNB1	1258	0.393482
AC124944.3	28	0.392857
FRY	56	0.392857
HARBI1	28	0.392857
ITGA2	28	0.392857
PTAFR	28	0.392857
STAP2	28	0.392857
TRIM73	56	0.392857
FMR1	382	0.39267
NFIC	189	0.391534
FOCAD	23	0.391304
IFFO2	23	0.391304
MORN1	23	0.391304
MTCO1P25	23	0.391304
SPACA9	23	0.391304
TSPAN10	46	0.391304
ZP3	23	0.391304
IRGQ	87	0.390805
SMIM8	64	0.390625
ARHGEF12	200	0.39
C2orf68	203	0.389163
CYP1A2	36	0.388889
MARCH9	72	0.388889
NBPF3	36	0.388889
RSPH3	36	0.388889
TOGARAM2	90	0.388889
XPNPEP3	126	0.388889
FANCD2	152	0.388158
ZNF850	98	0.387755
ABCG8	31	0.387097
DUXAP10	31	0.387097
ERCC2	31	0.387097
ZNF200	44	0.386364
SLC30A7	347	0.386167
ALDH1L1	57	0.385965
ZNF426	135	0.385185
UBE2W	161	0.385093
ALOX15P1	26	0.384615
APLF	26	0.384615
C19orf54	26	0.384615
CNTN2	26	0.384615
DCAF15	52	0.384615
GLCE	26	0.384615
IFT172	26	0.384615
TMC7	26	0.384615
ZNF530	26	0.384615
PKN1	151	0.384106
SFXN2	60	0.383333
PIAS2	261	0.383142
ZNF677	47	0.382979
AP3S2	34	0.382353
CCDC157	34	0.382353
TRAPPC5	89	0.382022
AL645924.2	21	0.380952
ATP8B3	21	0.380952
C1orf167	21	0.380952
C1S	21	0.380952
DRAXIN	42	0.380952
FHOD1	42	0.380952
KANK2	21	0.380952
OR2G6	21	0.380952
RAB40B	21	0.380952
SLC44A3-AS1	21	0.380952
SRCAP	21	0.380952
TEPP	21	0.380952
TSPY26P	21	0.380952
ZNF865	21	0.380952
STRN3	155	0.380645
IBA57	121	0.380165
OR1D2	50	0.38
SPATS2L	158	0.379747
FRMD4A	29	0.37931
LINC02210	29	0.37931
PFKM	29	0.37931
TRIM61	29	0.37931
TSPAN33	29	0.37931
MTRNR2L11	364	0.379121
DHRS3	132	0.378788
KIAA1671	37	0.378378
CCDC30	45	0.377778
SENP5	405	0.377778
ITPRIPL1	98	0.377551
CROCCP3	53	0.377358
TRIM58	53	0.377358
TCEANC2	125	0.376
TMEM106B	253	0.375494
TTC19	301	0.375415
AC007240.1	24	0.375
AVIL	24	0.375
BSG	232	0.375
CA6	24	0.375
CCNF	24	0.375
CORIN	24	0.375
GALNS	40	0.375
GFI1B	40	0.375
GIPR	40	0.375
HOGA1	24	0.375
KLHL21	88	0.375
NAP1L6	24	0.375
PAK4	32	0.375
PPP2R3A	24	0.375
RNASEH2A	48	0.375
RPS18P9	24	0.375
SUOX	32	0.375
WDR62	32	0.375
ZNF280C	24	0.375
ZNF419	56	0.375
RREB1	206	0.373786
FRRS1L	83	0.373494
CASS4	59	0.372881
SPINK9	59	0.372881
MTBP	43	0.372093
ZNF891	148	0.371622
ANGPT2	35	0.371429
BCL2L15	70	0.371429
CCDC24	35	0.371429
PDE6A	35	0.371429
LINC00672	62	0.370968
TTL	124	0.370968
RASEF	116	0.37069
CATSPER2P1	27	0.37037
FITM2	27	0.37037
FUT1	27	0.37037
LAMP3	27	0.37037
NDUFAF1	27	0.37037
PINLYP	27	0.37037
TRIM65	54	0.37037
ZDHHC15	27	0.37037
GATD1	100	0.37
C9orf16	419	0.369928
CDK13	733	0.369714
RHBDF2	138	0.369565
FADD	38	0.368421
FBLIM1	38	0.368421
WDR90	38	0.368421
ZNF250	38	0.368421
MMS22L	174	0.367816
INTU	245	0.367347
PRICKLE2	49	0.367347
ZNF333	158	0.367089
ARMC6	30	0.366667
BICRA	60	0.366667
KCNJ5	30	0.366667
SIM2	30	0.366667
PDK3	131	0.366412
ARID2	404	0.366337
NUP214	358	0.365922
PEX16	123	0.365854
ACOT11	63	0.365079
PPM1K	759	0.364954
INTS6	387	0.364341
SLC35E1	217	0.364055
AC009093.3	22	0.363636
APOBEC3F	33	0.363636
C6orf132	22	0.363636
C9orf64	22	0.363636
DENND2C	44	0.363636
DGKQ	33	0.363636
E2F5	22	0.363636
EREG	55	0.363636
HIST1H2BE	22	0.363636
LRP2BP	33	0.363636
MCF2L2	44	0.363636
MLPH	22	0.363636
NCF1	22	0.363636
PIGV	22	0.363636
PQLC2	22	0.363636
PRICKLE1	22	0.363636
RENBP	22	0.363636
RGS12	77	0.363636
RNF157	88	0.363636
RRP9	33	0.363636
SHE	22	0.363636
WIZ	22	0.363636
Z82206.1	22	0.363636
ZNF410	33	0.363636
ZNF585B	33	0.363636
NEK9	160	0.3625
USP6NL	69	0.362319
DAAM1	246	0.361789
SPIRE2	47	0.361702
METTL2B	72	0.361111
PRR7	36	0.361111
AC116366.3	97	0.360825
MTATP6P1	1092	0.360806
TUBGCP2	491	0.360489
C5AR2	86	0.360465
FOXP1	2018	0.360258
APH1B	50	0.36
ATP1A4	25	0.36
PCDHGB6	25	0.36
TMEM8B	50	0.36
ZFR2	25	0.36
HFE	39	0.358974
SEC22A	39	0.358974
ZNF778	53	0.358491
MON1B	176	0.357955
AL031281.2	56	0.357143
CAMK2N1	28	0.357143
CENPL	56	0.357143
COLEC12	70	0.357143
IPO5P1	28	0.357143
KNTC1	70	0.357143
LIN7B	28	0.357143
MRAS	28	0.357143
NUGGC	84	0.357143
PCDHA10	28	0.357143
POFUT1	28	0.357143
TMEM213	42	0.357143
TMEM68	98	0.357143
ZC3H10	42	0.357143
ZNF257	28	0.357143
TTC39C	458	0.355895
AC110926.1	31	0.354839
CICP27	31	0.354839
DCDC1	31	0.354839
GPR82	31	0.354839
KLC2	31	0.354839
LINC02495	31	0.354839
NDUFAF3	93	0.354839
POLA2	31	0.354839
SOGA1	31	0.354839
SULT1A3	31	0.354839
ZBTB7B	31	0.354839
ZNF234	31	0.354839
MARCH6	849	0.354535
FAM126B	426	0.35446
ZNF440	79	0.35443
ACAD10	48	0.354167
MAN1C1	48	0.354167
PGAM5	48	0.354167
PNP	48	0.354167
PEX26	280	0.353571
LIMD1	133	0.353383
DHRS7B	34	0.352941
EXTL3	51	0.352941
RIT1	306	0.352941
PIGX	71	0.352113
CD36	54	0.351852
SHQ1	54	0.351852
PRR11	91	0.351648
SCAMP4	91	0.351648
DLG4	37	0.351351
LRTOMT	37	0.351351
ZNF649	37	0.351351
ZSCAN12	37	0.351351
ASTN2	94	0.351064
AP5S1	57	0.350877
ENTPD1	57	0.350877
AC098679.2	20	0.35
DNAJC22	20	0.35
EFCAB12	20	0.35
KCNJ16	20	0.35
MAP3K20	100	0.35
MPZL1	20	0.35
MRTFB	80	0.35
PARVA	40	0.35
PDZD7	20	0.35
PIGB	100	0.35
PIP5KL1	20	0.35
POLN	20	0.35
PPIP5K1	20	0.35
PPP2R5B	20	0.35
RFTN2	20	0.35
SCARB1	20	0.35
ORAI2	407	0.348894
FAM3A	86	0.348837
MROH1	43	0.348837
ZNF496	43	0.348837
ARFIP2	109	0.348624
TOX4	416	0.348558
ZNF674	66	0.348485
TNFAIP2	89	0.348315
ACP6	46	0.347826
DCAF12	23	0.347826
IDO2	23	0.347826
MYL9	23	0.347826
NQO1	23	0.347826
PAAF1	138	0.347826
PRELID2	23	0.347826
SLC5A5	23	0.347826
TPCN2	46	0.347826
UTP4	23	0.347826
CES4A	49	0.346939
DVL3	49	0.346939
OR5AS1	98	0.346939
TP73-AS1	49	0.346939
PDP2	75	0.346667
APOL4	26	0.346154
FANCF	52	0.346154
FOXM1	26	0.346154
GLB1L	26	0.346154
SPDYE3	26	0.346154
ZNF620	26	0.346154
NKIRAS2	133	0.345865
AC242376.2	55	0.345455
SERAC1	55	0.345455
CRIPT	116	0.344828
GLB1L3	58	0.344828
PTCD2	29	0.344828
OPHN1	122	0.344262
PLPP2	61	0.344262
CTSZ	64	0.34375
PLBD1	32	0.34375
ZNF470	32	0.34375
COPE	390	0.34359
AC116562.4	35	0.342857
EMBP1	70	0.342857
IL15	35	0.342857
KREMEN1	35	0.342857
RAD51D	105	0.342857
TMEM231	35	0.342857
ARMT1	38	0.342105
MYLK	38	0.342105
OPRD1	38	0.342105
XRCC2	38	0.342105
ZNF555	38	0.342105
SERPINF1	41	0.341463
GPATCH2	129	0.341085
ARIH2OS	44	0.340909
ZNF562	191	0.340314
LETM1	97	0.340206
SNTB1	50	0.34
FAM161A	53	0.339623
ZNF761	53	0.339623
KIF6	56	0.339286
MRPL46	65	0.338462
DNASE1	133	0.338346
TXNRD2	68	0.338235
SLC7A5	71	0.338028
SF3A2	228	0.337719
ALDH16A1	83	0.337349
DCP1A	335	0.337313
TNFAIP8L1	86	0.337209
ZNF829	89	0.337079
CFP	95	0.336842
RNA5-8SP6	98	0.336735
MTRNR2L10	1099	0.33667
PGM5P2	104	0.336538
NEDD9	226	0.336283
BCL11A	280	0.335714
MTO1	176	0.335227
AC006001.3	182	0.335165
ARHGEF1	743	0.335128
AAMDC	39	0.333333
AARS	27	0.333333
ADAMTSL3	117	0.333333
ADGRE2	51	0.333333
AIM2	39	0.333333
ALG1	24	0.333333
AP1S1	27	0.333333
ATAD3C	24	0.333333
BCAS3	90	0.333333
BPHL	48	0.333333
C2orf83	21	0.333333
CCDC40	42	0.333333
CD14	33	0.333333
CENPBD1	24	0.333333
CFAP69	54	0.333333
CLSTN3	72	0.333333
CX3CL1	21	0.333333
DAPK2	81	0.333333
DNAJC14	21	0.333333
EPN2	48	0.333333
FBXL16	21	0.333333
GALNT16	33	0.333333
GFOD2	57	0.333333
GPR157	42	0.333333
GSTM2	39	0.333333
HMOX1	51	0.333333
ITGB7	45	0.333333
KEAP1	36	0.333333
LDLR	78	0.333333
MAFG	30	0.333333
MCM8	66	0.333333
MREG	21	0.333333
MVB12A	96	0.333333
NACC1	36	0.333333
NCKAP1	39	0.333333
OR5A1	45	0.333333
PBX1	24	0.333333
PCGF1	75	0.333333
PHGDH	30	0.333333
PLOD3	57	0.333333
PRKN	36	0.333333
PTK2	39	0.333333
PTPRCAP	21	0.333333
SGPL1	87	0.333333
SLC18B1	42	0.333333
SLC1A6	39	0.333333
SLC29A4	42	0.333333
SLC7A14	30	0.333333
SNAPC3	93	0.333333
SPATA6L	48	0.333333
SPRYD4	102	0.333333
ST7L	30	0.333333
STRN4	42	0.333333
TEDC1	27	0.333333
TMEM170B	36	0.333333
WDR92	27	0.333333
ZBTB3	21	0.333333
ZNF133	27	0.333333
ZNF225	30	0.333333
ZNF408	36	0.333333
ZNF596	24	0.333333
ZNF90	24	0.333333
HERC4	217	0.331797
FAM126A	187	0.331551
PRDX2	308	0.331169
ZPR1	263	0.330798
RNASEH2C	209	0.330144
AC010970.1	1036	0.330116
ALDH6A1	79	0.329114
BCL6	79	0.329114
MTFR1L	79	0.329114
FLCN	76	0.328947
CTNNA1	70	0.328571
DAGLB	70	0.328571
ARSG	67	0.328358
PKD1L2	64	0.328125
MTA3	58	0.327586
AC139256.1	55	0.327273
KIAA0391	52	0.326923
NOL9	260	0.326923
ZNF765	104	0.326923
SLC25A44	49	0.326531
CNOT7	815	0.32638
COG8	95	0.326316
KCNK6	138	0.326087
TAB3	138	0.326087
UEVLD	92	0.326087
TMEM45A	169	0.325444
RAB3IP	80	0.325
TMEM189	120	0.325
ZNF215	40	0.325
PPP3R1	117	0.324786
CHP1	151	0.324503
CRTC1	37	0.324324
CXorf56	111	0.324324
FAM131A	37	0.324324
SEC61A2	37	0.324324
S100A9	423	0.323877
APOBEC3H	34	0.323529
EXOSC2	102	0.323529
HSD17B4	68	0.323529
KIF1B	136	0.323529
MOK	34	0.323529
SLC38A6	34	0.323529
ZNF18	68	0.323529
BMPR2	99	0.323232
CCDC122	65	0.323077
ZNF544	96	0.322917
TAF8	158	0.322785
ZC3H8	220	0.322727
ALDOA	62	0.322581
AP3B2	31	0.322581
CR383656.13	31	0.322581
GRTP1	31	0.322581
IFT22	62	0.322581
LRRC27	31	0.322581
SGK1	62	0.322581
SLC25A19	31	0.322581
USP54	62	0.322581
SLC11A1	152	0.322368
ASAP1	180	0.322222
RALGDS	143	0.321678
AC007424.1	28	0.321429
AC106865.1	28	0.321429
CLSPN	28	0.321429
CXorf21	28	0.321429
DDX31	28	0.321429
DHODH	56	0.321429
ERP27	28	0.321429
FRK	168	0.321429
GBA2	56	0.321429
MINDY1	28	0.321429
SUV39H2	28	0.321429
TRMT5	28	0.321429
DZANK1	53	0.320755
NABP2	131	0.320611
SH2D3A	131	0.320611
FLYWCH2	78	0.320513
FCN1	181	0.320442
ANKRD16	25	0.32
DDX50P1	25	0.32
HDHD3	50	0.32
HINFP	150	0.32
HSD11B1L	25	0.32
JDP2	25	0.32
OR8B9P	25	0.32
TLR2	25	0.32
ZNF584	25	0.32
ZNF529	97	0.319588
ANK3	141	0.319149
CCDC86	47	0.319149
DRAM1	47	0.319149
GINS4	47	0.319149
RBBP9	47	0.319149
CDC42SE1	1041	0.318924
ERLIN2	69	0.318841
ZNF714	157	0.318471
BCAS1	22	0.318182
CFAP97D1	22	0.318182
DET1	22	0.318182
DNASE1L3	22	0.318182
FANCC	22	0.318182
GRAMD1C	22	0.318182
HSD17B13	22	0.318182
OR9H1P	22	0.318182
PCLAF	66	0.318182
PDE1B	22	0.318182
PIGP	66	0.318182
RNFT2	66	0.318182
RRP7BP	66	0.318182
SBSPON	22	0.318182
SHCBP1	22	0.318182
TLDC1	44	0.318182
ZNF668	22	0.318182
RETREG2	104	0.317308
COQ5	41	0.317073
EPM2A	41	0.317073
MARK4	41	0.317073
TRGV10	41	0.317073
UQCC1	41	0.317073
RHOB	101	0.316832
FTO	161	0.31677
ZNF8	120	0.316667
MXRA7	79	0.316456
SPIDR	79	0.316456
MCMDC2	629	0.316375
PIK3C3	212	0.316038
FXYD5	1282	0.315913
BRI3	95	0.315789
METTL8	190	0.315789
PLCXD1	95	0.315789
PRR12	57	0.315789
RBM47	38	0.315789
SMARCB1	57	0.315789
TMEM236	38	0.315789
TMEM41A	133	0.315789
ULK2	76	0.315789
KIAA0930	108	0.314815
PRMT7	54	0.314815
ZFYVE26	54	0.314815
PPP5C	89	0.314607
YIPF4	477	0.314465
AP006285.3	35	0.314286
GP9	35	0.314286
HIST1H3A	35	0.314286
BCL10	401	0.314214
CYB5A	121	0.31405
QPRT	86	0.313953
ERI3	51	0.313725
NUBPL	51	0.313725
RTL8C	51	0.313725
SLC16A3	51	0.313725
SPIN3	51	0.313725
STK35	51	0.313725
TCTN3	51	0.313725
MT-ATP8	1726	0.313441
CEP41	83	0.313253
EFCAB2	83	0.313253
FZD3	83	0.313253
AC010422.8	32	0.3125
ACSF2	32	0.3125
CSRP2	32	0.3125
ESR2	32	0.3125
GSTM3	80	0.3125
MEFV	32	0.3125
ZNF449	32	0.3125
ZNF519	64	0.3125
DR1	635	0.311811
MAPK10	77	0.311688
PTPN9	61	0.311475
EPN1	212	0.311321
HDAC6	151	0.311258
C5AR1	90	0.311111
DNAJC18	45	0.311111
ZNF844	90	0.311111
KIAA0513	74	0.310811
TM7SF3	74	0.310811
TMEM80	74	0.310811
SLC35E3	309	0.31068
LIAS	161	0.310559
AC087894.1	29	0.310345
ARSD	58	0.310345
C15orf53	29	0.310345
COX6B2	29	0.310345
CRYM-AS1	29	0.310345
FGF13	58	0.310345
GRHL1	29	0.310345
LMLN	29	0.310345
MYT1L	58	0.310345
PHLDB3	29	0.310345
TCF7L1	29	0.310345
ZNF510	29	0.310345
ZNF737	29	0.310345
PROSER3	100	0.31
ZNF273	100	0.31
CYB561A3	142	0.309859
SFXN5	71	0.309859
MALSU1	113	0.309735
BTBD2	42	0.309524
ELF4	42	0.309524
F2RL3	42	0.309524
FARP2	84	0.309524
FN3KRP	42	0.309524
GAPT	42	0.309524
IDH1	42	0.309524
KANSL1L	42	0.309524
PPP1R37	42	0.309524
TRGV9	42	0.309524
ZNF528	42	0.309524
FYTTD1	517	0.309478
CDKAL1	97	0.309278
FAM104B	55	0.309091
MAD2L1	55	0.309091
BMPR1A	68	0.308824
HMGCL	68	0.308824
LIMK1	68	0.308824
RSRC1	392	0.308673
CD7	763	0.307995
AACS	91	0.307692
ADGRG5	39	0.307692
C5orf63	39	0.307692
CDC20B	39	0.307692
CEACAM1	26	0.307692
CEP112	26	0.307692
COQ6	91	0.307692
CXCL8	26	0.307692
EARS2	26	0.307692
GCHFR	26	0.307692
GOT1	26	0.307692
INO80C	91	0.307692
ISOC2	26	0.307692
IYD	26	0.307692
LRRC2	26	0.307692
MAP3K12	39	0.307692
MYO18A	117	0.307692
NAALADL1	26	0.307692
PPP5D1	26	0.307692
TAMM41	39	0.307692
TFPI	143	0.307692
TOMM20P2	26	0.307692
TTI2	104	0.307692
TVP23A	26	0.307692
ZNF28	39	0.307692
CHCHD5	114	0.307018
ZNF789	101	0.306931
GTF2H5	189	0.306878
GNE	88	0.306818
CCDC9	49	0.306122
CPPED1	98	0.306122
OR4D9	49	0.306122
PIGQ	49	0.306122
S100PBP	121	0.305785
MTHFR	157	0.305732
PSD4	157	0.305732
ABCB9	36	0.305556
CACTIN	36	0.305556
ENDOV	36	0.305556
PCDHA4	131	0.305344
MOB3A	249	0.305221
CERS5	154	0.305195
HELLS	118	0.305085
RBBP5	118	0.305085
TYW5	141	0.304965
CAPN1	151	0.304636
CLN3	151	0.304636
ABCA6	23	0.304348
CASP6	69	0.304348
DIABLO	92	0.304348
DSTNP2	23	0.304348
GLE1	69	0.304348
HESX1	23	0.304348
HIST1H2BJ	23	0.304348
IQANK1	23	0.304348
MLF1	23	0.304348
OR7D4	23	0.304348
PCTP	23	0.304348
RAB15	23	0.304348
RANBP17	23	0.304348
SLC24A1	46	0.304348
TAB1	46	0.304348
ZRANB3	46	0.304348
C9orf85	125	0.304
VPS33A	125	0.304
TMEM116	102	0.303922
MYLK3	79	0.303797
AKIP1	56	0.303571
CYB5RL	56	0.303571
GAMT	56	0.303571
RUNDC1	56	0.303571
GNS	89	0.303371
PLA2G12A	89	0.303371
BLOC1S3	66	0.30303
BLVRB	66	0.30303
C9orf66	33	0.30303
DCAKD	33	0.30303
HAP1	33	0.30303
NECAB1	33	0.30303
OR7G2	33	0.30303
OSBPL1A	33	0.30303
SARM1	33	0.30303
THAP5	162	0.302469
GUSBP2	43	0.302326
SETD7	86	0.302326
TELO2	43	0.302326
CDK16	116	0.301724
NUDT22	116	0.301724
PAICS	116	0.301724
SNTB2	116	0.301724
METTL21A	136	0.301471
DHTKD1	93	0.301075
ICOSLG	93	0.301075
ACER3	103	0.300971
MPLKIP	206	0.300971
NRGN	103	0.300971
PLIN3	123	0.300813
AP4B1	153	0.300654
ABO	20	0.3
ACTR3B	30	0.3
ALDH3B1	50	0.3
CEP152	100	0.3
CHST15	20	0.3
DPY19L1	20	0.3
DUS2	30	0.3
FAM83F	50	0.3
FOXRED2	20	0.3
GLUD1P3	30	0.3
GPR141	20	0.3
ILK	20	0.3
ITGA1	30	0.3
KCNA7	20	0.3
KIF23	20	0.3
LPCAT3	20	0.3
MKI67	50	0.3
NEXN	50	0.3
NOX5	20	0.3
PLK4	20	0.3
PNOC	30	0.3
PTGS1	20	0.3
PYGL	40	0.3
RIPOR1	90	0.3
RPL13P5	20	0.3
SEC23A	150	0.3
SGO2	30	0.3
STK33	30	0.3
TAL1	20	0.3
TRIP13	20	0.3
VGLL3	30	0.3
ZHX3	30	0.3
ZNF417	40	0.3
ATXN2	187	0.299465
ZBTB7A	334	0.299401
NMNAT3	431	0.299304
AGTRAP	117	0.299145
ZNF793	107	0.299065
FAAP20	194	0.298969
HDAC10	97	0.298969
GDE1	241	0.298755
ZFP82	57	0.298246
ATP5MF	490	0.297959
SELENOO	47	0.297872
AP000347.1	84	0.297619
TMUB1	84	0.297619
GALK1	37	0.297297
MACROD2	37	0.297297
PTGR2	74	0.297297
SLC22A5	37	0.297297
SRGAP3	37	0.297297
TTLL7	37	0.297297
ZNF138	74	0.297297
ZNF321P	37	0.297297
COL6A2	64	0.296875
SPAG16	64	0.296875
GCLM	91	0.296703
HDGFL3	118	0.29661
ACOX1	81	0.296296
C2CD2	27	0.296296
CD70	27	0.296296
CDKN2C	27	0.296296
FLNB	27	0.296296
FUZ	27	0.296296
HIP1	54	0.296296
KIAA2012	27	0.296296
LETM2	54	0.296296
MORN4	27	0.296296
PLD1	27	0.296296
SPAG7	233	0.296137
TMEM39A	125	0.296
RAD50	71	0.295775
ZC3H12D	115	0.295652
ADAP2	44	0.295455
SWSAP1	44	0.295455
C19orf25	61	0.295082
ZNF493	122	0.295082
PTCH1	78	0.294872
C22orf46	95	0.294737
MS4A7	146	0.294521
ABHD11	34	0.294118
CCDC85C	34	0.294118
HAUS5	102	0.294118
MS4A6A	51	0.294118
OGG1	34	0.294118
PIK3C2B	51	0.294118
STK40	68	0.294118
TTC9C	34	0.294118
EXOSC6	300	0.293333
YIPF3	133	0.293233
TTC39B	256	0.292969
ZNF570	99	0.292929
ALPK1	82	0.292683
PARVB	123	0.292683
SLC25A16	164	0.292683
USP8	1197	0.292398
FBRSL1	65	0.292308
CPSF2	178	0.292135
ADCY9	24	0.291667
ALDH2	120	0.291667
ERMAP	24	0.291667
GIN1	24	0.291667
KLF8	24	0.291667
MFSD4A	24	0.291667
PAPSS2	24	0.291667
PUS7	24	0.291667
RPS2P5	48	0.291667
SHTN1	48	0.291667
TNS3	24	0.291667
TRAF2	24	0.291667
VPS41	120	0.291667
ZDHHC16	24	0.291667
ZNF772	24	0.291667
LAT2	127	0.291339
NPHP3	103	0.291262
MPDU1	79	0.291139
RP2	79	0.291139
ZFP14	79	0.291139
ARL10	55	0.290909
BLM	55	0.290909
CRAMP1	55	0.290909
SLC37A3	110	0.290909
IFITM3	595	0.290756
MTND2P28	602	0.290698
AC001226.2	31	0.290323
AL449283.1	31	0.290323
F13A1	31	0.290323
KNL1	31	0.290323
PLEKHB1	31	0.290323
POLD2	93	0.290323
SLC51A	31	0.290323
SRD5A3	31	0.290323
TRMT2A	62	0.290323
ZNF681	31	0.290323
ATP5F1D	624	0.290064
POLR1A	69	0.289855
TSC22D2	214	0.28972
DFFA	145	0.289655
RAB2B	145	0.289655
NUP155	152	0.289474
PDCD7	114	0.289474
STOML1	38	0.289474
SBF2	159	0.289308
ADAT2	166	0.289157
TRAF3IP2	83	0.289157
RPS6KA5	377	0.289125
ZNF814	128	0.289062
RXRA	45	0.288889
ARSB	52	0.288462
MFSD13A	52	0.288462
ZNF726	52	0.288462
S100A8	267	0.28839
LSP1	1016	0.288386
CXCL16	59	0.288136
PARP10	59	0.288136
RAB5B	125	0.288
SNX22	125	0.288
NUDT9	73	0.287671
SLC25A30	73	0.287671
DPY19L3	80	0.2875
CES2	108	0.287037
CBFA2T2	122	0.286885
SMURF2	122	0.286885
TSPAN14	373	0.286863
IFI35	143	0.286713
ZNHIT1	611	0.286416
MT-ND1	6218	0.286266
AC008132.1	21	0.285714
ADGRL1	42	0.285714
ARNTL2	35	0.285714
C10orf95	28	0.285714
C1orf159	21	0.285714
CASR	21	0.285714
CDK4	21	0.285714
CDYL2	21	0.285714
CYP27C1	21	0.285714
DARS2	56	0.285714
DVL2	42	0.285714
EFCAB5	28	0.285714
FAM83G	21	0.285714
GANAB	154	0.285714
GSDMB	105	0.285714
GTPBP2	63	0.285714
HNRNPA1P48	21	0.285714
HOXB7	35	0.285714
IL10RB	21	0.285714
KIAA0556	35	0.285714
KIAA1841	63	0.285714
LGALS3	203	0.285714
LRWD1	28	0.285714
MOB3C	21	0.285714
MYORG	21	0.285714
OR2T12	21	0.285714
PRAM1	77	0.285714
REXO1L1P	35	0.285714
RNF17	21	0.285714
SIRT5	63	0.285714
SLC25A42	77	0.285714
SMUG1	42	0.285714
SPATA5	98	0.285714
SS18L1	42	0.285714
ST3GAL3	105	0.285714
TBKBP1	28	0.285714
TMEM179B	91	0.285714
TTLL4	28	0.285714
VSTM4	28	0.285714
ZC3HC1	35	0.285714
ZNF154	49	0.285714
ZNF592	56	0.285714
ZNF598	28	0.285714
ZNF846	35	0.285714
LYZ	795	0.285535
MT-ND4L	2887	0.285417
ZBTB8OS	351	0.2849
C12orf45	474	0.28481
MED19	158	0.28481
MAZ	144	0.284722
TMEM19	130	0.284615
SPI1	95	0.284211
TPM1	95	0.284211
P3H1	88	0.284091
COQ10A	81	0.283951
G6PC3	81	0.283951
DEGS1	148	0.283784
SDCCAG8	74	0.283784
NUDT19	141	0.283688
LARS	416	0.283654
LRIG2	134	0.283582
ARL16	127	0.283465
WDR12	127	0.283465
RABEPK	60	0.283333
ZNF252P	60	0.283333
PAN3	466	0.283262
GGCX	106	0.283019
PPRC1	53	0.283019
ADAP1	46	0.282609
ERH	552	0.282609
GIMAP6	46	0.282609
LNX2	46	0.282609
TBC1D24	46	0.282609
TIRAP	46	0.282609
TSEN2	46	0.282609
MAP4K2	131	0.282443
RNF41	131	0.282443
DTYMK	85	0.282353
SMAD2	340	0.282353
CENPF	39	0.282051
SDHAF4	39	0.282051
ZFP30	39	0.282051
ARL2BP	71	0.28169
CDKN2AIPNL	103	0.281553
ZNF669	103	0.281553
RAB11B	199	0.281407
REX1BD	462	0.281385
C5orf51	32	0.28125
CRYBB2P1	96	0.28125
CSF1R	32	0.28125
FAM174A	32	0.28125
L1TD1	32	0.28125
MGLL	32	0.28125
PIF1	32	0.28125
TPTEP1	32	0.28125
ZNF624	32	0.28125
TIMM21	121	0.280992
SGK3	203	0.280788
TMEM245	228	0.280702
MRPL42	189	0.280423
SIDT2	107	0.280374
ATP13A2	50	0.28
ENGASE	50	0.28
FAF1	50	0.28
GAB1	25	0.28
HACD1	25	0.28
HIST1H2AG	25	0.28
PPM1F	75	0.28
PPP1R16A	25	0.28
PRMT1	200	0.28
PTGIS	25	0.28
RPL32P3	75	0.28
TEX9	25	0.28
TRGV4	25	0.28
WDR81	25	0.28
WDYHV1	25	0.28
VKORC1L1	50	0.28
ZSCAN25	75	0.28
MAU2	168	0.279762
CRYZL1	236	0.279661
ACACB	68	0.279412
GPR155	240	0.279167
ARHGAP28	43	0.27907
BIN3	43	0.27907
CASZ1	86	0.27907
DDI2	129	0.27907
EXOSC1	129	0.27907
FOXRED1	43	0.27907
ST8SIA5	43	0.27907
TBL1XR1	362	0.279006
HVCN1	61	0.278689
KANSL3	122	0.278689
OR2AT4	61	0.278689
OR4F17	61	0.278689
ZNF785	61	0.278689
LRCH3	201	0.278607
SPAST	140	0.278571
PM20D2	97	0.278351
C15orf40	248	0.278226
THADA	133	0.278195
ABHD18	180	0.277778
ACAP3	36	0.277778
AGMAT	36	0.277778
DBP	54	0.277778
EOGT	36	0.277778
HIST1H2AC	144	0.277778
IL23A	36	0.277778
ING1	90	0.277778
MCRIP2	54	0.277778
NME8	36	0.277778
NSUN4	126	0.277778
PER2	54	0.277778
PEX19	54	0.277778
PON2	54	0.277778
PPP2R5D	36	0.277778
QTRT1	126	0.277778
REXO1	144	0.277778
THOC6	72	0.277778
ZNRD1ASP	36	0.277778
FAM221A	119	0.277311
MTFMT	101	0.277228
POU2AF1	83	0.277108
YIF1B	83	0.277108
ZNF487	83	0.277108
CHIC2	343	0.276968
RUVBL2	65	0.276923
KDM5C	112	0.276786
NXPE3	271	0.276753
USP28	253	0.27668
ADAL	47	0.276596
LRRK2	47	0.276596
ZFYVE28	47	0.276596
NCAPH2	76	0.276316
HAUS2	257	0.276265
INPP5F	105	0.27619
KDM3B	239	0.276151
AC007342.3	29	0.275862
CD300LF	29	0.275862
IPP	58	0.275862
LYRM1	145	0.275862
PEX5	29	0.275862
SHMT1	29	0.275862
TMEM191C	29	0.275862
ZNF684	58	0.275862
BRF1	98	0.27551
GSN	69	0.275362
TTC33	69	0.275362
TTF2	178	0.275281
GNG5	396	0.275253
TMEM106C	109	0.275229
ANKRD37	40	0.275
C12orf50	40	0.275
FAH	40	0.275
SPATA33	40	0.275
THOP1	40	0.275
TUBD1	40	0.275
ZNF667	40	0.275
MIPOL1	171	0.274854
PMPCA	171	0.274854
TMEM192	233	0.274678
MICAL2	51	0.27451
SLX4IP	51	0.27451
USP18	51	0.27451
PDLIM5	164	0.27439
AP1S3	62	0.274194
PRXL2A	62	0.274194
OPA3	135	0.274074
C19orf53	562	0.274021
ZNF83	292	0.273973
IL21R	84	0.27381
ANXA4	128	0.273438
ABCG1	33	0.272727
AP2A1	88	0.272727
CASP9	33	0.272727
CD180	33	0.272727
CDAN1	33	0.272727
CDK2AP1	33	0.272727
CKB	22	0.272727
CLEC4A	22	0.272727
CNEP1R1	77	0.272727
DCAF10	132	0.272727
ERCC4	77	0.272727
FBXL20	264	0.272727
GTPBP3	55	0.272727
HPSE	33	0.272727
IL1RAP	44	0.272727
IQCC	22	0.272727
LTBR	22	0.272727
MFGE8	77	0.272727
MRPL45P2	22	0.272727
PLEKHA8P1	22	0.272727
PMS2P1	44	0.272727
PRKCD	66	0.272727
QDPR	44	0.272727
RMI1	22	0.272727
SCYL1	77	0.272727
SETD4	66	0.272727
[truncated: 8,285 more rows]

## Sheet: mouse_10X
gene	UMIs	FSCM
Gm11225	12760	0.996787
Serpine1	1031	0.99418
H2-T3	248	0.991935
Obox3	642	0.990654
Gm15304	159	0.987421
Gm12792	677	0.985229
Gm4034	3977	0.984913
Olfr597	557	0.982047
Ccdc50-ps	251	0.98008
Gm15515	1637	0.979841
Gm14667	410	0.978049
Gm7337	90	0.977778
Tsga13	131	0.977099
Gm48674	74	0.972973
Gm47014	69	0.971014
Olfr554	133	0.969925
Hoxb1	160	0.96875
AC116766.1	658	0.965046
Olfr352	194	0.963918
Gata3	270	0.962963
Gm19688	27	0.962963
Vmn2r-ps102	270	0.962963
Grip2	6326	0.960639
Vmn1r13	10850	0.960184
Eva1c	1296	0.959105
Gm8844	24	0.958333
Vmn1r71	48	0.958333
Gm7389	1936	0.958161
Nat8f6	47	0.957447
AW822252	16001	0.95569
Olfr873	281	0.953737
Olfr907	47254	0.952597
Gm19220	142195	0.952467
Dppa2	561	0.951872
Olfr1062	1451	0.951757
Olfr224	248	0.951613
Tmc1	81	0.950617
Npffr1	5869	0.950417
Olfr1109	116	0.948276
4930529C04Rik	756	0.94709
Csf2rb	148	0.945946
Vmn2r100	333	0.945946
Olfr295	736	0.945652
Olfr877	72	0.944444
Il23a	1539	0.94412
Slc39a2	3913	0.943777
Acnat1	387	0.943152
Gm2961	2410	0.942739
Olfr478	17	0.941176
Olfr729	321	0.94081
Gm5177	50	0.94
Gm12691	33	0.939394
Rpl13a-ps1	33	0.939394
Olfr1254	393	0.938931
Gm34653	424	0.938679
Pecam1	13557	0.937228
Plau	205	0.936585
Pax8	252	0.936508
Olfr157	3728	0.936159
D7Ertd443e	62	0.935484
Gm14324	510	0.933333
Gm7638	60	0.933333
Klhl31	741	0.932524
C2cd4c	414	0.932367
Tbata	318	0.927673
Rhag	316	0.927215
Gm21319	310	0.925806
Gm3953	545	0.924771
Olfr1432	146	0.924658
Olfr814	317	0.92429
F10	693	0.923521
Klkb1	1398	0.922747
Brpf1	5132	0.922447
Nova1	3523	0.922225
Gm14524	102	0.921569
Gm12253	101	0.920792
Gm2735	50	0.92
Olfr808	100	0.92
Pramel5	25	0.92
Bmt2	6255	0.918465
Col4a3	361	0.916898
Sfta2	12	0.916667
Vmn2r68	60	0.916667
Zrsr1	8398	0.915813
Rpl35a-ps7	177	0.915254
Prss43	82	0.914634
Olfr172	117	0.91453
2210017I01Rik	70	0.914286
Ctcfl	1223	0.914146
Olfr1178	801	0.913858
Gm12882	23	0.913043
Gm9443	761	0.911958
Zdhhc19	214	0.911215
Cldn19	90	0.911111
Olfr131	493	0.910751
Olfr102	78	0.910256
Gm18558	11	0.909091
Gm19202	77	0.909091
Sbk2	55	0.909091
Vmn1r-ps47	186	0.908602
Olfr905	164	0.908537
Sod3	54	0.907407
Was	528	0.907197
Gm8444	96	0.90625
Lrrc61	32	0.90625
Il1rl1	501	0.906188
Olfr1293-ps	372	0.905914
Olfr532	106	0.90566
Olfr188-ps1	380	0.905263
Sec14l3	126	0.904762
Vmn1r185	595	0.904202
Olfr780	83	0.903614
Milr1	482	0.90249
Olfr18	215	0.902326
Enpp3	174	0.902299
Gm12879	112	0.901786
Tmc2	264	0.901515
4931406B18Rik	182	0.901099
Olfr1349	272	0.900735
4930512M02Rik	20	0.9
Olfr290	80	0.9
Tnfsf15	40	0.9
Olfr796	119	0.89916
Colec12	24354	0.899154
AC169506.2	109	0.899083
Lrrc25	99	0.89899
Gm17952	49	0.897959
Mrgprb1	253	0.897233
Car5a	690	0.897101
Fndc5	3589	0.896907
Gm11483	29	0.896552
Olfml2a	29	0.896552
Gm47289	144	0.895833
Gm6853	48	0.895833
Gm6871	96	0.895833
Wt1	67	0.895522
Stag3	602	0.895349
Smim27	2169	0.895343
Lrrc2	191	0.895288
Agmo	267	0.895131
Ces1g	228	0.894737
Grap2	57	0.894737
Gm5614	199	0.894472
Myof	85	0.894118
Chpt1	6891	0.893774
AC102437.1	56	0.892857
Olfr1318	149	0.892617
Olfr403	427	0.892272
Mc1r	415	0.891566
Vmn2r93	313	0.891374
Ccr6	100	0.89
Gm48368	1518	0.889987
Olfr1448	127	0.889764
Slfn5	5498	0.889414
Neu3	940	0.889362
Tfcp2l1	270	0.888889
Mdm4-ps	204	0.887255
Zfp872	105	0.885714
Nxpe5	217	0.884793
Susd1	138	0.884058
Gm28906	266	0.883459
Calb1	2870	0.882927
Olfr1124	1648	0.882888
Aoah	17	0.882353
Isoc2a	153	0.882353
Olfr518	127	0.88189
Olfr715	220	0.881818
Acrv1	169	0.881657
Ctrc	1036	0.881274
Slc6a2	446	0.881166
Olfr1029	159	0.880503
Vmn2r74	83	0.879518
Spn	91	0.879121
Itgb6	157	0.878981
Mettl7a3	41	0.878049
BC030870	49	0.877551
Gm11549	873	0.877434
Vmn1r28	154	0.876623
Olfr1150-ps1	97	0.876289
Zfp345	299	0.876254
Gm5766	145	0.875862
Olfr481	273	0.875458
1700028B04Rik	72	0.875
9230113P08Rik	48	0.875
Gm28362	143	0.874126
Gm13423	357	0.87395
Olfr259	317	0.873817
Krt7	412	0.873786
Ifi204	293	0.87372
Vmn2r65	307	0.872964
Rbm47	472	0.872881
Lsmem1	55	0.872727
Gm10490	361	0.872576
Olfr853	149	0.872483
Slc9b1	141	0.87234
Gm13827	39	0.871795
Gm10038	109	0.87156
Olfr410	163	0.871166
Gm14682	93	0.870968
Gsdma2	93	0.870968
Tbx20	155	0.870968
Olfr64	209	0.870813
Ect2l	340	0.870588
Gm10134	479	0.870564
Olfr44	108	0.87037
Olfr916	277	0.870036
Tnfrsf26	284	0.869718
Olfr279	383	0.869452
Olfr457	38	0.868421
Olfr9	114	0.868421
Olfr1195	447	0.868009
Gm14917	159	0.867925
Nutf2	53	0.867925
Gm49359	1830	0.866667
Ppef1	60	0.866667
C5ar2	337	0.866469
Vmn1r59	112	0.866071
Plek	291	0.865979
Abcb1b	343	0.865889
Olfr1051	216	0.865741
Gm11510	67	0.865672
Olfr714	371	0.865229
Pappa2	37	0.864865
Vmn2r-ps117	37	0.864865
Vmn2r111	192	0.864583
F2rl2	59	0.864407
Olfr901	118	0.864407
Olfr1346	140	0.864286
Gm18492	81	0.864198
Olfr920	345	0.863768
Enpp1	1152	0.863715
Pik3ap1	491	0.863544
AC154369.1	432	0.863426
Olfr127	174	0.862069
Olfr484	261	0.862069
Olfr876	58	0.862069
Sp8	406	0.862069
Vmn2r107	529	0.862004
Olfr190	413	0.861985
Olfr1295	166	0.861446
Olfr655	173	0.861272
Ckm	36	0.861111
T2	323	0.860681
Pcdhgb5	86	0.860465
Olfr671	179	0.860335
Olfr918	136	0.860294
Olfr1065	57	0.859649
Kcnk6	306	0.859477
Olfr459	270	0.859259
Vmn2r104	149	0.85906
Olfr1419	78	0.858974
Olfr675	134	0.858209
Rpl28-ps2	155	0.858065
Cdh17	70	0.857143
Gm20637	336	0.857143
Gm5197	21	0.857143
Il1rl2	21	0.857143
Lrmp	420	0.857143
Spib	371	0.857143
Synpo2l	195	0.85641
Olfr160	174	0.856322
Vmn1r214	361	0.855956
Gm13255	208	0.855769
Ccr2	97	0.85567
Fhl3	187	0.855615
Bpifc	90	0.855556
Olfr324	180	0.855556
Olfr1543-ps1	62	0.854839
Rnf222	172	0.854651
Myzap	165	0.854545
Olfr1233	440	0.854545
Gm609	240	0.854167
Hoxb4	48	0.854167
Olfr742	130	0.853846
A4galt	164	0.853659
Olfr1322	656	0.853659
Glyat	225	0.853333
Gm19236	211	0.853081
Gm44984	34	0.852941
Il2rb	34	0.852941
Foxr1	455	0.852747
Bco1	95	0.852632
Vmn2r4	1099	0.852593
Olfr566	61	0.852459
Vmn2r105	359	0.852368
Tmem87a	4241	0.851922
Eppk1	27	0.851852
Ccl28	209	0.851675
Plin1	364	0.851648
Vmn2r113	745	0.851007
Olfr129	201	0.850746
Tarm1	281	0.850534
Gimap6	735	0.85034
Gm10563	100	0.85
Olfr1440	240	0.85
Olfr1535	140	0.85
Vmn1r38	260	0.85
Adamtsl4	345	0.849275
Olfr15	53	0.849057
Gpr68	370	0.848649
Cd300lf	244	0.848361
Dqx1	481	0.848233
Tmprss11a	474	0.848101
Olfr704	125	0.848
AC154652.2	486	0.847737
Gm2707	59	0.847458
Kcnn4	118	0.847458
Dmrta1	570	0.847368
Vwce	216	0.847222
Kbtbd12	85	0.847059
Gm6754	26	0.846154
Isg20	13	0.846154
Pdk4	143	0.846154
Vmn2r3	2111	0.845571
Dock10	1243	0.845535
Gm10521	123	0.845528
Col1a1	291	0.845361
Kmo	97	0.845361
Vmn2r63	1901	0.845345
Olfr250	155	0.845161
Olfr243	174	0.844828
Olfr24	103	0.84466
Fbxo43	225	0.844444
Vmn2r27	617	0.844408
Olfr1209	167	0.844311
Ccdc63	411	0.844282
Bst1	513	0.844055
Olfr1274-ps	109	0.844037
Vmn2r-ps31	32	0.84375
Ptpn22	243	0.843621
Olfr727	147	0.843537
Olfr353	115	0.843478
Olfr1167	458	0.842795
Il2ra	318	0.842767
Olfr822	203	0.842365
Adgrg3	76	0.842105
Olfr1463	196	0.841837
Kctd14	202	0.841584
Fgl1	226	0.840708
Rnf225	295	0.840678
Htr3b	69	0.84058
Olfr715b	188	0.840426
BC053393	81	0.839506
Erich5	174	0.83908
H2-DMb2	118	0.838983
Cxcl11	31	0.83871
Gm12439	124	0.83871
Olfr1555-ps1	155	0.83871
Vmn1r16	266	0.838346
Vmn1r75	266	0.838346
B3gnt3	68	0.838235
Olfr366	309	0.838188
1700008O03Rik	278	0.838129
Ubtfl1	210	0.838095
Abca12	222	0.837838
Olfr461	74	0.837838
Prr15	283	0.837456
Vmn1r90	627	0.837321
Cd274	221	0.837104
Mmel1	620	0.837097
Rpap3-ps2	276	0.836957
Ccdc184	619	0.836834
Olfr898	452	0.836283
Ccdc114	1269	0.836091
Tmem88b	317	0.835962
Vmn2r52	67	0.835821
Cryba1	91	0.835165
C130074G19Rik	97	0.835052
Alpk2	212	0.834906
Olfr418	121	0.834711
Olfr95	481	0.83368
Dtx3l	1250	0.8336
Gm15335	30	0.833333
Gm17786	24	0.833333
Gm2539	72	0.833333
Gm48165	162	0.833333
Thbs1	72	0.833333
Tmem202	36	0.833333
Slc17a8	293	0.832765
Ankrd44	2860	0.832517
Fnip2	758	0.832454
Ssh2	3796	0.832192
Icam1	840	0.832143
Pola2	10455	0.831946
Gm19000	89	0.831461
Olfr1431	801	0.831461
Slc28a3	445	0.831461
Slc15a1	332	0.831325
Vmn1r74	166	0.831325
Olfr1087	177	0.830508
Olfr323	236	0.830508
Veph1	312	0.830128
Ms4a12	653	0.830015
Txk	423	0.829787
Vmn1r84	47	0.829787
Camsap3	82	0.829268
Pla2g2d	123	0.829268
Vmn1r5	41	0.829268
Tnk1	140	0.828571
Btc	431	0.828306
Mei4	291	0.828179
Gm14741	64	0.828125
Inhbe	320	0.828125
Apcdd1	558	0.827957
Sertm1	215	0.827907
Ptges3l	941	0.827843
Gm43596	145	0.827586
Kif28	110	0.827273
Liph	133	0.827068
CT010583.1	237	0.827004
Olfr177	202	0.826733
Ptafr	75	0.826667
Mfsd2b	173	0.82659
Zfp951	346	0.82659
Olfr73	265	0.826415
Cnga1	138	0.826087
Pklr	23	0.826087
Sec14l4	23	0.826087
Slco6c1	46	0.826087
Gm14496	586	0.825939
Prlr	218	0.825688
Mmp19	195	0.825641
Fam187b	63	0.825397
Spag7	983	0.825025
Gm11531	80	0.825
Olfr305	80	0.825
Gm16181	177	0.824859
Atp6v1g3	57	0.824561
Olfr1490	74	0.824324
Ctla2b	569	0.824253
Ubash3a	910	0.824176
Cd22	199	0.824121
Rps29	30959	0.823961
Msto1	1096	0.823905
Pias4	11358	0.823737
Tyr	102	0.823529
Rpl37rt	1245	0.823293
Gm43960	1024	0.823242
Tie1	384	0.822917
Olfr128	79	0.822785
Smad9	197	0.822335
Gm16106	45	0.822222
Olfr374	1330	0.821805
Wfikkn2	213	0.821596
Catsperg2	56	0.821429
Gm14659	56	0.821429
Gm6545	28	0.821429
Slc8b1	336	0.821429
Cracr2b	347	0.821326
Olfr1157	123	0.821138
Nlrp5	78	0.820513
Rhbdl2	696	0.820402
Gpr35	189	0.820106
I0C0044D17Rik	50	0.82
Olfr906	50	0.82
Adamts9	322	0.819876
Cd38	144	0.819444
Vmn2r11	570	0.819298
Olfr286	116	0.818966
Clec2h	66	0.818182
Themis	307	0.81759
AC117239.2	126	0.81746
Olfr31	367	0.817439
Scara5	186	0.817204
Olfr1265	361	0.817175
Olfr133	257	0.817121
Ccl9	295	0.816949
9130230L23Rik	366	0.81694
Atp5k	4360	0.816284
Cbln3	397	0.816121
Gm4994	571	0.816112
Olfr1487	87	0.816092
Gm36028	65	0.815385
C1rl	92	0.815217
Lrtm1	568	0.815141
Vmn1r-ps14	200	0.815
Dytn	54	0.814815
Vmn2r20	702	0.814815
Vmn2r112	718	0.814763
Phex	275	0.814545
Zim1	124	0.814516
Olfr104-ps	172	0.813953
Rbm45	1665	0.813814
Itgam	102	0.813725
Rep15	381	0.813648
She	177	0.813559
Wnt4	472	0.813559
Olfr1264	300	0.813333
Gm10172	91	0.813187
Tnfrsf14	406	0.812808
Lrrc8e	331	0.812689
Ncf2	331	0.812689
Gm19131	48	0.8125
Ptcra	224	0.8125
Slc15a3	16	0.8125
Vmn2r69	1157	0.812446
Olfr117	181	0.812155
Car5b	946	0.811839
Smco1	340	0.811765
Nmrk2	520	0.811538
Zscan2	175	0.811429
1700016D06Rik	111	0.810811
Phyhd1	74	0.810811
Olfr789	206	0.81068
Gm45880	95	0.810526
Bhmt	485	0.810309
Aqp9	79	0.810127
Rsg1	316	0.810127
Gm15066	179	0.810056
Eya4	379	0.810026
Irgm2	84	0.809524
Olfr1191-ps1	588	0.809524
Vmn1r201	252	0.809524
Olfr586	446	0.809417
Olfr1198	68	0.808824
Tmem181c-ps	68	0.808824
Zfp990	68	0.808824
Gm19203	115	0.808696
Unc13d	1066	0.80863
Olfr733	256	0.808594
4930516K23Rik	141	0.808511
Soat2	282	0.808511
Kremen2	1341	0.808352
Heatr5a	1654	0.808343
Relb	479	0.807933
Gm13615	177	0.80791
Olfr889	1348	0.807864
Adora3	869	0.807825
Il20rb	52	0.807692
Gm4779	109	0.807339
Psmb11	420	0.807143
Gm6480	145	0.806897
Olfr239	119	0.806723
Vmn1r234	119	0.806723
Zfp395	238	0.806723
Lrrc74b	155	0.806452
Ces2b	196	0.806122
Gm9894	753	0.806109
Nanog	433	0.806005
Rpl21-ps6	36	0.805556
Olfr847	36	0.805556
Pirt	113	0.80531
Vmn1r60	380	0.805263
Olfr984	77	0.805195
Vmn1r209	195	0.805128
Olfr646	528	0.804924
Olfr845	82	0.804878
Lrrn4cl	292	0.804795
Mmp12	230	0.804348
Slc38a11	230	0.804348
Ptpn18	633	0.804107
Olfr904	199	0.80402
Gm29689	51	0.803922
Tbc1d8b	102	0.803922
Cd300a	464	0.803879
Xkrx	56	0.803571
Olfr329-ps	61	0.803279
Exd1	625	0.8032
Pkd2l2	391	0.803069
Olfr588-ps1	132	0.80303
Olfr1204	137	0.80292
Gm15950	147	0.802721
Vmn1r80	294	0.802721
Hsh2d	157	0.802548
Gm43743	81	0.802469
Zar1	81	0.802469
Gm48040	86	0.802326
BC028528	318	0.801887
Olfr794	136	0.801471
Ctf2	1076	0.801115
Gal3st3	743	0.800808
1700084J12Rik	105	0.8
Acpp	120	0.8
Gm3511	10	0.8
Gm5697	85	0.8
Gm8813	30	0.8
H2-Eb1	15	0.8
Olfr1196	125	0.8
Vmn1r179	305	0.8
Zfp82	40	0.8
Itga2b	199	0.798995
Best1	189	0.798942
Pirb	189	0.798942
Slc25a48	154	0.798701
Gm48841	1132	0.798587
Olfr1309	134	0.798507
Olfr173	119	0.798319
Apoc4	471	0.798301
Olfr394	109	0.798165
Vmn2r94	208	0.798077
Vmn1r20	198	0.79798
Stx11	415	0.79759
Hk2	247	0.797571
Cd80	74	0.797297
Ppl	276	0.797101
Triml2	138	0.797101
Tmem82	591	0.796954
Acad12	384	0.796875
Gm18997	64	0.796875
Olfr787	64	0.796875
Olfr1129	182	0.796703
Mfsd4b5	290	0.796552
9030612E09Rik	280	0.796429
Rac2	216	0.796296
Epb42	314	0.796178
Olfr912	103	0.796117
Ifi30	93	0.795699
Plscr2	230	0.795652
Gdf3	225	0.795556
Olfr1392	127	0.795276
Cpm	156	0.794872
Msx2	39	0.794872
Rslcan18	818	0.794621
Krt80	73	0.794521
Rpl29-ps2	219	0.794521
Vmn1r203	141	0.794326
Gm19024	68	0.794118
Nkx1-2	68	0.794118
Olfr57	563	0.793961
Arhgap30	160	0.79375
Cyp11a1	126	0.793651
Aim2	276	0.793478
Abcc9	121	0.793388
Vmn1r88	663	0.793363
Ces2g	237	0.793249
AC154486.2	116	0.793103
Gm47145	116	0.793103
Rps28	15838	0.79284
Vmn1r197	642	0.792835
Mblac2	762	0.792651
Olfr1423	458	0.792576
Vmn1r86	443	0.792325
Tnfrsf10b	1815	0.792287
Olfr1277	466	0.791845
Mpzl2	648	0.791667
Tbc1d24	1003	0.791625
Xaf1	916	0.791485
Rpl18a-ps1	163	0.791411
Tmlhe	431	0.791183
Exoc3l	407	0.791155
Phxr2	158	0.791139
Oprd1	43	0.790698
Nsun7	1045	0.790431
Gm7609	458	0.790393
Mkrn2os	62	0.790323
Dpep2	205	0.790244
Cybrd1	200	0.79
Vmn2r13	176	0.789773
Gm9964	399	0.789474
Ddx23	4055	0.789149
Gm4118	237	0.78903
Gm47265	270	0.788889
D6Wsu163e	1580	0.788608
Dusp23	2507	0.788592
Grik4	1367	0.788588
Ltb4r2	52	0.788462
Olfr1205	208	0.788462
Olfr1173	335	0.78806
Aqp7	434	0.788018
Olfr1330	217	0.788018
7530416G11Rik	33	0.787879
Ddx58	825	0.787879
Mvp	2435	0.78768
Ifi208	127	0.787402
Olfr1356	254	0.787402
Olfr373	221	0.78733
Gm9194	141	0.787234
Nr6a1	780	0.787179
Olfr981	479	0.787056
Lrrc17	108	0.787037
Kif24	656	0.786585
Mcam	89	0.786517
Vmn2r28	178	0.786517
Fmo2	103	0.786408
6030468B19Rik	187	0.786096
Pde6h	523	0.785851
Parvb	1172	0.785836
Bckdha	14	0.785714
Dmbx1	56	0.785714
Fndc7	70	0.785714
Glis3	56	0.785714
Smtnl2	289	0.785467
A130010J15Rik	1648	0.785194
Rcsd1	214	0.785047
Ptk6	293	0.784983
Gxylt2	702	0.7849
Olfr291	79	0.78481
Rasgrp4	79	0.78481
Olfr678	167	0.784431
Vmn2r26	723	0.784232
Tc2n	616	0.784091
Pnldc1	125	0.784
Amd2	449	0.783964
Slco2a1	319	0.783699
Insrr	120	0.783333
Isg15	120	0.783333
Vmn2r24	300	0.783333
Olfr1290	83	0.783133
Vmn2r60	645	0.782946
Lrp5	709	0.782793
Gm2033	69	0.782609
Gm9544	46	0.782609
Hspa12b	115	0.782609
Rpl18-ps1	23	0.782609
Gm13408	55	0.781818
Pi16	692	0.781792
Olfr979	146	0.780822
Olfr804	875	0.780571
4933427I04Rik	41	0.780488
Rasl12	141	0.780142
Vmn1r73	291	0.780069
B430218F22Rik	200	0.78
Oas3	159	0.779874
Car12	526	0.779468
Clca3a2	77	0.779221
Eef1akmt3	1435	0.778397
Alx4	45	0.777778
Chrna1	117	0.777778
Fam198b	198	0.777778
Gm5380	27	0.777778
Gmip	648	0.777778
Gpc1	72	0.777778
Il5ra	90	0.777778
Lrrc31	27	0.777778
Vmn1r173	36	0.777778
Vmn1r228	72	0.777778
Aox1	454	0.777533
Lgr5	184	0.777174
Gm30285	157	0.77707
Grhl2	139	0.776978
Nlrc4	318	0.77673
Slc26a3	103	0.776699
Olfr1369-ps1	228	0.776316
P2ry10b	143	0.776224
Cysltr1	67	0.776119
Gm18186	67	0.776119
Samd15	1629	0.775936
Tmem45a2	58	0.775862
Esr2	107	0.775701
Gm5148	1863	0.775631
Gata5	178	0.775281
Olfr392	218	0.775229
Gm4951	40	0.775
Sh2d1a	40	0.775
9430025C20Rik	231	0.774892
Vmn2r116	382	0.774869
Olfr1097	724	0.774862
Fut2	151	0.774834
Prkg2	302	0.774834
Slx1b	888	0.774775
Vmn1r43	395	0.774684
Als2cl	71	0.774648
Uprt	173	0.774566
Vwa1	585	0.774359
Olfr607	1954	0.774309
Acmsd	186	0.774194
Gm20763	735	0.77415
Cd86	177	0.774011
Kl	292	0.773973
Zfp459	743	0.77389
AC122117.1	53	0.773585
Col27a1	318	0.773585
Vmn1r27	181	0.773481
Olfr1245	128	0.773438
Pus3	75	0.773333
Tbx18	172	0.773256
Vmn2r7	163	0.773006
Olfr56	577	0.772964
Itga7	176	0.772727
Slc35d2	132	0.772727
Olfr788	123	0.772358
Dgka	461	0.772234
Vmn2r10	237	0.772152
Pfkfb3	294	0.772109
Olfr1085	57	0.77193
Olfr1175-ps	605	0.771901
Olfr1183	460	0.771739
Adam28	210	0.771429
Zbtb22	245	0.771429
Zc3hav1	455	0.771429
Dennd2c	166	0.771084
Olfr1271	467	0.770878
Ankrd6	388	0.770619
Med18	510	0.770588
Dao	61	0.770492
Dkk2	244	0.770492
Pcdhb13	61	0.770492
Vmn2r8	61	0.770492
Vmn2r101	196	0.770408
Trim5	135	0.77037
Tifab	74	0.77027
Vmn1r72	226	0.769912
Paqr6	126	0.769841
Tmem30c	256	0.769531
Kcnmb1	65	0.769231
Olfr165	234	0.769231
Psmb8	39	0.769231
Six4	377	0.769231
Slc13a4	195	0.769231
Mmp15	623	0.76886
OR5BS1P	121	0.768595
Spag16	121	0.768595
Vmn1r206	121	0.768595
Vmn2r92	121	0.768595
Olfr318	203	0.768473
Ap4e1	941	0.768332
Lmbrd2	505	0.768317
Slc10a1	164	0.768293
6030408B16Rik	151	0.768212
Hal	250	0.768
Ahrr	349	0.767908
Vmn1r34	241	0.767635
Tgfb1	189	0.767196
Trim43b	189	0.767196
Vmn2r76	4248	0.766949
Gm31663	223	0.766816
Pbld1	476	0.766807
Msln	180	0.766667
Olfr1438-ps1	90	0.766667
Vmn1r61	317	0.766562
H2-Q10	227	0.76652
Gm29761	471	0.766454
Gm17657	184	0.766304
Vmn2r59	1274	0.766091
Olfr767	209	0.76555
Ecm2	277	0.765343
Cox4i2	2342	0.765158
Thg1l	1818	0.765127
Rpl38	7534	0.764932
Chml	761	0.764783
Olfr465-ps1	238	0.764706
Speer5-ps1	527	0.764706
Rdh16	208	0.764423
Vmn1r6	263	0.764259
Vmn1r24	352	0.764205
Il9r	89	0.764045
Irgm1	500	0.764
Olfr648	250	0.764
Olfr477	161	0.763975
Xpnpep2	144	0.763889
Zfp260	5442	0.76369
Dglucy	110	0.763636
Sf3a2	761	0.763469
Mill2	190	0.763158
Usp17lc	211	0.763033
Cpn2	443	0.76298
Irak2	919	0.762786
Slc7a13	59	0.762712
Sept2	396	0.762626
Stab1	572	0.762238
Dennd2a	2296	0.76176
3000002C10Rik	515	0.761165
Bcl6	46	0.76087
Olfr380	330	0.760606
Olfr446	96	0.760417
Rpl36-ps12	192	0.760417
F13a1	200	0.76
Olfr1039	683	0.759883
Olfr1564	279	0.759857
Olfr720	233	0.759657
Btnl9	262	0.759542
Cd300ld	79	0.759494
Olfr1416	79	0.759494
Apol6	212	0.759434
Synb	212	0.759434
Tmem154	108	0.759259
Vmn2r117	548	0.759124
Fli1	303	0.759076
Rnf24	145	0.758621
Tnip3	29	0.758621
Tnfrsf13c	178	0.758427
Gje1	219	0.757991
Olfr381	285	0.757895
Mapk4	706	0.75779
Gm17402	33	0.757576
Myoz3	99	0.757576
Chrnb3	103	0.757282
Bean1	173	0.757225
Galnt17	1211	0.757225
Olfr39	700	0.757143
Gm12504	292	0.756849
Olfr890	403	0.756824
Olfr479	37	0.756757
Pla2r1	111	0.756757
Pctp	456	0.756579
Olfr620	571	0.756567
Olfr653	308	0.756494
Gm9877	78	0.75641
Ccdc187	550	0.756364
Olfr596	279	0.756272
Slc23a1	320	0.75625
Slc13a1	201	0.756219
Cyp2s1	41	0.756098
Galnt15	328	0.756098
Gm5093	41	0.756098
Unc93a	41	0.756098
Olfr344	1193	0.756077
Klre1	86	0.755814
Olfr803	217	0.75576
Ticam2	176	0.755682
Gm48177	180	0.755556
Ifi213	45	0.755556
Vmn2r30	225	0.755556
Olfr893	229	0.755459
Bbs1	1103	0.755213
Gm16487	53	0.754717
Gm8995	53	0.754717
Gm21056	566	0.754417
Ccdc36	232	0.75431
Olfr251	122	0.754098
Olfr639	427	0.754098
Gm4756	382	0.753927
Vmn1r26	646	0.75387
Btnl4	65	0.753846
Cfap77	207	0.753623
Mr1	142	0.753521
Gm14735	357	0.753501
Ccdc116	73	0.753425
Ctse	73	0.753425
Olfr49	73	0.753425
Olfr1269	442	0.753394
Fancf	77	0.753247
Slamf1	389	0.753213
Upb1	474	0.753165
Vwf	81	0.753086
Ms4a1	85	0.752941
Olfr77	595	0.752941
Triml1	89	0.752809
Mlkl	93	0.752688
Foxc1	97	0.752577
Agap2	198	0.752525
Strip2	707	0.752475
Olfr107	214	0.752336
Blnk	327	0.752294
Nmt1	2138	0.752105
Ffar1	129	0.751938
Tnfsf10	129	0.751938
Vmn2r73	532	0.75188
Gm5403	137	0.751825
Gm10912	145	0.751724
Tmprss11b	165	0.751515
Zfp933	744	0.751344
1810024B03Rik	233	0.751073
Olfr1276	245	0.75102
Dcst1	313	0.750799
Zcwpw1	898	0.750557
Vmn1r68	970	0.750515
1700128F08Rik	28	0.75
AC127347.1	16	0.75
C2	80	0.75
Calhm4	16	0.75
Card9	48	0.75
Clec4a2	24	0.75
Erfe	8	0.75
Gm12789	52	0.75
Gm19196	64	0.75
Gm45105	24	0.75
H2-Bl	92	0.75
Klra2	28	0.75
Myo1g	144	0.75
Olfr656	668	0.75
Phf11c	52	0.75
Rhox4a	40	0.75
Scd3	192	0.75
Wdr59	872	0.75
Vmn1r174	48	0.75
Vmn1r188	108	0.75
Cpa6	887	0.749718
Ndufa3	4084	0.749265
Trim30b	235	0.748936
Gm10282	382	0.748691
Mmp25	167	0.748503
D630003M21Rik	163	0.748466
Vmn1r213	310	0.748387
Vmn1r233	151	0.748344
Olfr731	556	0.748201
Olfr1286	115	0.747826
Stra6l	115	0.747826
Vmn1r87	1011	0.747774
Onecut3	218	0.747706
C3ar1	186	0.747312
Gm9985	186	0.747312
Kdelc2	649	0.747304
Ptges	91	0.747253
Hmcn1	304	0.746711
Fap	142	0.746479
Vmn2r6	142	0.746479
Olfr137	879	0.746303
Trim12a	634	0.746057
Lypd5	173	0.745665
Fes	110	0.745455
Mctp2	55	0.745455
Gjc3	1266	0.744866
Zfp316	991	0.744702
Bnc2	599	0.744574
Olfr575	552	0.744565
Gm20449	133	0.744361
Zfp964	751	0.744341
Gm4925	485	0.74433
Tph1	43	0.744186
Vmn1r50	43	0.744186
Vmn1r18	823	0.743621
9530053A07Rik	117	0.74359
Gm10447	351	0.74359
Slc2a10	39	0.74359
Prx	261	0.743295
Slc6a20b	907	0.743109
Nfia	5754	0.742961
Eaf1	350	0.742857
Vmn1r76	465	0.741935
Tmem266	182	0.741758
Dct	1909	0.74175
Trat1	584	0.741438
Serpinc1	321	0.741433
Gnat1	692	0.741329
Ms4a7	197	0.741117
Akr1cl	81	0.740741
Gm18283	81	0.740741
Sp100	108	0.740741
Vmn2r89	432	0.740741
Olfr45	505	0.740594
Ermap	424	0.740566
Ms4a4b	185	0.740541
Oxsm	366	0.740437
Vmn1r191	77	0.74026
Gm17970	150	0.74
Ttc25	380	0.739474
Ino80d	3116	0.739409
Usp17la	514	0.7393
Hykk	1051	0.739296
Oaz3	326	0.739264
Cndp1	497	0.738431
Vmn1r193	168	0.738095
Vmn2r99	271	0.738007
Lyz2	145	0.737931
Smpd3	931	0.737916
Gm15645	347	0.737752
Gm7435	61	0.737705
Olfr1202	122	0.737705
Dsg2	99	0.737374
Prrxl1	156	0.737179
Gm11879	57	0.736842
Gm4841	266	0.736842
Olfr633	38	0.736842
Dhcr24	1703	0.736348
Npy1r	345	0.736232
Calcrl	72	0.736111
Efcc1	352	0.735795
Naip2	174	0.735632
Vmn2r23	809	0.735476
Wdr46	321	0.735202
Zfp229	517	0.73501
Gm2099	181	0.734807
Aph1c	245	0.734694
Recql	554	0.734657
Vmn2r31	162	0.734568
Gk5	305	0.734426
Trim63	64	0.734375
Prodh2	271	0.734317
Olfr802	425	0.734118
Hsf2bp	94	0.734043
Naip5	109	0.733945
Capn6	124	0.733871
Elf5	139	0.733813
Gm47678	713	0.73352
Vps13d	769	0.73342
1810009A15Rik	45	0.733333
Gm6904	15	0.733333
Lepr	135	0.733333
Cdnf	146	0.732877
Olfr1316	131	0.732824
Zfp791	101	0.732673
Olfr1216	86	0.732558
Gm47968	310	0.732258
Ccr5	366	0.73224
Gm47355	168	0.732143
Skint4	224	0.732143
4930474N05Rik	153	0.732026
Olfr967	138	0.731884
Vcam1	492	0.731707
Arntl2	655	0.731298
Fitm2	714	0.731092
Olfr654	197	0.730964
Fads6	353	0.730878
Gm7633	104	0.730769
Olfr1537	52	0.730769
Syngap1	464	0.730603
Ntng2	115	0.730435
Rpl36-ps3	178	0.730337
Phkg1	1750	0.730286
Gm47056	1723	0.730122
Olfr552	889	0.730034
Olfr1220	248	0.729839
Ptprc	111	0.72973
Pdgfrl	218	0.729358
Rgs14	432	0.729167
Pld1	982	0.729124
Olfr370	81	0.728395
Gm14849	217	0.728111
Sult5a1	444	0.727477
2410004P03Rik	231	0.727273
Aven	1353	0.727273
Fzd7	154	0.727273
Hyls1	363	0.727273
Lamb3	209	0.727273
Olfr1090	165	0.727273
Olfr1467	187	0.727273
Olfr316	11	0.727273
Pm20d1	66	0.727273
Syt12	286	0.727273
Tmprss11g	403	0.727047
Tldc1	780	0.726923
Man2b2	139	0.726619
Olfr397	139	0.726619
Adam17	746	0.726542
Bicra	669	0.726457
Retn	106	0.726415
Gm9936	731	0.726402
Gm16459	460	0.726087
1700022I11Rik	62	0.725806
Itpkc	124	0.725806
Nupl1	62	0.725806
Hhat	474	0.725738
Gdpd5	1883	0.725438
Skint7	193	0.725389
A530064D06Rik	1092	0.725275
Aldoart1	40	0.725
Slc6a5	80	0.725
Vmn1r220	40	0.725
Slc12a8	149	0.724832
Ybey	948	0.724684
Col22a1	523	0.724665
Fam169b	69	0.724638
Rgs9bp	69	0.724638
Ehf	58	0.724138
Gm10647	87	0.724138
Olfr75-ps1	442	0.723982
Stap1	1322	0.723903
Hyal3	228	0.723684
Cts8	199	0.723618
Gm45551	94	0.723404
Ptgdr	47	0.723404
Ifi203	242	0.72314
Olfr709-ps1	801	0.722846
Trim6	469	0.722814
Olfr1118	642	0.722741
Rdh1	559	0.722719
Ocstamp	119	0.722689
Gngt1	584	0.722603
Clca3a1	155	0.722581
Gm48366	270	0.722222
Mgst2	54	0.722222
Rpl39	38043	0.722183
Trim36	529	0.722117
Prdm9	367	0.722071
Ttc38	392	0.721939
Zc3h12a	151	0.721854
Olfr71	212	0.721698
Tmprss11d	334	0.721557
Ankub1	158	0.721519
Sh3rf1	1709	0.721475
Thsd4	219	0.721461
Abcb7	628	0.721338
Ppp1r3e	43	0.72093
Paip1	7470	0.720214
Vmn2r95	754	0.720159
Smarcd2	786	0.720102
Trarg1	25	0.72
Ushbp1	207	0.719807
Olfr691	57	0.719298
Adcy7	242	0.719008
Hfe	153	0.718954
Gm15710	32	0.71875
Gm48501	96	0.71875
Gmnc	96	0.71875
Nphs1	64	0.71875
C920009B18Rik	263	0.718631
Olfr1219	135	0.718519
Cntn3	238	0.718487
Nck2	181	0.718232
Nek11	39	0.717949
Vmn2r17	496	0.717742
Rubcnl	46	0.717391
Olfr1312	237	0.7173
Gm45038	53	0.716981
Prrx1	106	0.716981
Ube2m	855	0.716959
Proser3	399	0.716792
Ceacam3	141	0.716312
Gm44578	296	0.716216
Tbxas1	296	0.716216
Vmn2r108	387	0.715762
Gm20257	239	0.715481
Hes7	158	0.71519
Mylk4	193	0.715026
Cast	974	0.714579
Crp	105	0.714286
Gm15185	77	0.714286
Ifit1	98	0.714286
Il31ra	56	0.714286
Psg23	105	0.714286
Shank3	35	0.714286
Zmynd15	70	0.714286
Zfp131	6369	0.714241
Vmn1r77	199	0.713568
Eral1	691	0.713459
Cst6	164	0.713415
Mrgprc2-ps	642	0.713396
Nipal2	1182	0.713198
Vmn1r236	481	0.713098
2010109I03Rik	582	0.713058
Prokr2	303	0.712871
Vmn1r218	902	0.71286
Rab27a	261	0.712644
Vmn1r184	810	0.712346
Macc1	66	0.712121
Vmn2r67	462	0.712121
Fblim1	764	0.712042
Tigd4	118	0.711864
Tecpr2	753	0.711819
Slc22a15	1211	0.711808
Cyb5rl	399	0.711779
Otoa	111	0.711712
Gm3755	104	0.711538
Ccdc8	1126	0.711368
Olfr1048	97	0.71134
Vmn2r90	1112	0.711331
Fadd	554	0.711191
Trim65	557	0.710952
Slc7a11	900	0.71
Il11	455	0.70989
Prickle3	162	0.709877
Apaf1	772	0.709845
Cnot3	1402	0.7097
Gm6133	31	0.709677
Gm8489	241	0.709544
Gna15	148	0.709459
Gm10110	117	0.709402
Sass6	2925	0.709402
Zfp202	351	0.709402
Tctn1	602	0.709302
Rpl19-ps3	55	0.709091
Igf2bp2	2373	0.708807
Ncf1	127	0.708661
Arid5a	827	0.708585
Vmn1r39	422	0.708531
Gm20589	295	0.708475
Crybg2	638	0.708464
Ccdc7b	24	0.708333
Cd74	24	0.708333
Pcdhb22	408	0.708333
Cracr2a	281	0.708185
AY074887	298	0.708054
Sema3e	298	0.708054
Vmn1r55	2673	0.707819
Ephb3	195	0.707692
Gm11027	130	0.707692
AC225888.1	147	0.707483
Brd2	9657	0.707466
Fcor	123	0.707317
Fmo1	280	0.707143
Prr11	611	0.707038
Olfr1221	157	0.707006
Myom2	150	0.706667
Chst3	201	0.706468
Dcdc5	109	0.706422
Gm11346	429	0.706294
Neil2	463	0.706263
Gm49430	17	0.705882
Prkag3	34	0.705882
Rp2	374	0.705882
Hyou1	741	0.705803
Vmn1r12	350	0.705714
Rps21	16855	0.705547
Cd93	309	0.705502
Clmn	618	0.705502
Rpl41	91214	0.705177
Gm9521	156	0.705128
Olfr862	217	0.705069
Lrrc3	149	0.704698
Jak3	193	0.704663
Lrp2	176	0.704545
Olfr161	379	0.704485
Rhoh	203	0.704433
Olfr123	274	0.70438
Csf3r	115	0.704348
Saa3	22159	0.704229
Gm48793	453	0.704194
Olfr716	311	0.70418
AC119928.2	584	0.703767
Ovgp1	506	0.703557
Zfp870	836	0.703349
Nos1	91	0.703297
Cyp4x1	428	0.703271
Olfr1297	128	0.703125
Gm3365	74	0.702703
Ikbkg	666	0.702703
Olfr1380	370	0.702703
Olfr414	111	0.702703
Olfr1246	131	0.70229
Zfp953	131	0.70229
Mast1	440	0.702273
Vmn2r56	584	0.702055
Btbd19	312	0.701923
Disc1	275	0.701818
Myh1	114	0.701754
Fermt3	325	0.701538
Gm49102	134	0.701493
Bola2	4016	0.701444
Nfatc4	422	0.701422
Olfr1250	355	0.701408
Gm6345	97	0.701031
Defb42	341	0.70088
Olfr1505	307	0.700326
1300017J02Rik	20	0.7
Gm13306	30	0.7
Six2	90	0.7
Vmn1r198	40	0.7
Xcr1	1030	0.7
Mrpl19	1878	0.699148
Acot4	704	0.698864
Olfr622	581	0.698795
Trhr	83	0.698795
Olfr351	239	0.698745
Arl5c	395	0.698734
Olfr510	63	0.698413
Tfr2	126	0.698413
Nek4	1885	0.698143
Msrb3	43	0.697674
Zfp101	5503	0.697619
Tomm7	8258	0.697505
Gnaz	1849	0.697134
Sfn	66	0.69697
Ttbk1	409	0.696822
Cercam	432	0.696759
Agbl2	89	0.696629
Cdc42ep2	593	0.696459
Olfr798	112	0.696429
B3gnt8	79	0.696203
Gm6802	79	0.696203
Olfr1396	46	0.695652
Olfr398	460	0.695652
Pheta2	92	0.695652
Slc11a1	46	0.695652
Xkr8	391	0.695652
Osbpl7	463	0.695464
Siglec1	456	0.695175
Fcgbp	59	0.694915
Klhl41	167	0.694611
1600029O15Rik	589	0.694397
Loxl2	818	0.694377
Lrrc8a	3221	0.694194
Mfap5	219	0.694064
4930539E08Rik	98	0.693878
Olfr1256	209	0.69378
Sik1	418	0.69378
Ankfy1	3458	0.693754
Gm14267	222	0.693694
Olfr1336	1586	0.693569
Vmn2r1	62	0.693548
Anks4b	88	0.693182
Mocs1	127	0.692913
Asphd1	433	0.692841
Gbp4	390	0.692308
Ggta1	39	0.692308
Olfr1484	117	0.692308
Olfr273	52	0.692308
Nmrk1	617	0.692058
Slc7a5	867	0.692042
P2ry1	263	0.692015
4930548H24Rik	224	0.691964
Fbxo15	224	0.691964
Pla2g4e	120	0.691667
Birc3	107	0.691589
Pld5	301	0.69103
Nyx	110	0.690909
Malt1	2186	0.690759
Styx	733	0.690314
Gm16072	200	0.69
Atp5e	12325	0.68998
Vangl1	329	0.68997
Acot6	303	0.689769
Gm3550	2211	0.689733
Gm12248	87	0.689655
Gm48976	116	0.689655
Nrk	87	0.689655
Ptger4	29	0.689655
Vmn1r229	1717	0.689575
Gfod2	1098	0.689435
Rimbp2	763	0.689384
Pdxdc1	1571	0.68937
Gm2115	74	0.689189
Spata31d1a	148	0.689189
Med16	2016	0.688988
Vmn1r85	453	0.688742
9930111J21Rik2	398	0.688442
Scrt2	215	0.688372
Gdf10	77	0.688312
Cpt1a	635	0.688189
Parp4	93	0.688172
Shc4	93	0.688172
D930020B18Rik	343	0.688047
Olfr1263	125	0.688
Slc10a7	766	0.68799
Zfp709	612	0.687908
Gm10974	64	0.6875
Gm49331	16	0.6875
Slc4a11	16	0.6875
Olfr735	2232	0.687276
Scml4	195	0.687179
Lbhd1	767	0.687093
Vsig10	476	0.686975
Tango6	539	0.686456
Acot2	580	0.686207
Mcc	1306	0.686064
Usmg5	7079	0.685831
Vmn2r120	2237	0.68574
Irak4	105	0.685714
Lhcgr	280	0.685714
Ripor2	1301	0.685626
Abcb4	493	0.685598
Zfp385c	159	0.685535
Dcaf12l2	232	0.685345
Cage1	340	0.685294
Prf1	537	0.685289
Cd200r2	92	0.684783
Slc22a19	149	0.684564
Selenow	14307	0.68435
Myh8	114	0.684211
Plekhd1	95	0.684211
Vmn1r224	171	0.684211
Olfr63	1200	0.684167
Reep4	402	0.68408
Vmn1r181	174	0.683908
Tbl2	484	0.683884
Prkd2	408	0.683824
Acsm2	117	0.683761
Iqgap3	528	0.683712
Ptpn7	98	0.683673
Zfp174	98	0.683673
Zfp457	1432	0.683659
Klf10	3001	0.683439
Olfr1116	928	0.68319
Fcer2a	164	0.682927
Osmr	41	0.682927
Mpst	1280	0.682813
Ddx11	249	0.682731
Rccd1	1543	0.682437
Romo1	4562	0.682376
Sppl3	1319	0.682335
Pisd-ps2	277	0.68231
Morc4	321	0.682243
6430550D23Rik	173	0.682081
BC107364	66	0.681818
Gja5	66	0.681818
Ly75	44	0.681818
Plxna4	377	0.681698
Ttbk2	973	0.681398
Il6ra	301	0.681063
Grk4	583	0.680961
Tcf7l1	398	0.680905
Olfr1020	94	0.680851
Rnf135	235	0.680851
Tm4sf1	235	0.680851
Proser2	545	0.680734
Stx19	144	0.680556
Gm48260	316	0.68038
Mmachc	9960	0.680321
Alkbh5	4673	0.680291
Zbtb8b	197	0.680203
H2-T23	222	0.68018
4933412A08Rik	50	0.68
Nlrp5-ps	50	0.68
Ucp2	300	0.68
Slc27a1	1143	0.67979
Pde11a	153	0.679739
Eif4e1b	181	0.679558
Olfr1120	699	0.679542
Cd40	259	0.679537
Adamts15	234	0.679487
Mdfi	78	0.679487
Morc1	131	0.679389
Olfr1489	1240	0.679032
Msh4	243	0.679012
Olfr843	137	0.678832
Olfr341	165	0.678788
1700007E05Rik	28	0.678571
4932411N23Rik	56	0.678571
Kcnmb3	28	0.678571
Tgfbr2	56	0.678571
Trabd2b	168	0.678571
Olfr1307	1683	0.67855
Maats1	171	0.678363
Ctla2a	208	0.677885
Olfr1278	481	0.677755
Gm17137	152	0.677632
Cchcr1	639	0.677621
Foxp2	1380	0.677536
Slc35e1	508	0.677165
Gm9973	322	0.677019
Zfp607a	616	0.676948
Kif14	941	0.676939
Gm48208	65	0.676923
Zfp799	984	0.676829
Btbd11	198	0.676768
S100a3	365	0.676712
Jade2	213	0.676056
Gm47842	1157	0.675886
H2-Q4	657	0.675799
Anln	780	0.675641
Tmbim1	2839	0.67559
Omd	604	0.675497
Grm2	77	0.675325
Vmn1r81	1974	0.675279
Bloc1s3	477	0.675052
Ncmap	40	0.675
Deptor	603	0.674959
4931406C07Rik	1165	0.674678
Poli	565	0.674336
Olfr1152	574	0.674216
Dpm3	2820	0.674113
Fbxw19	135	0.674074
Sec61a1	3602	0.67407
Urb2	95	0.673684
Ccbe1	49	0.673469
Ccdc14	600	0.673333
Zbtb20	7402	0.673196
Egf	358	0.673184
Tmie	52	0.673077
Susd6	602	0.672757
Zfp868	751	0.672437
Csf2rb2	58	0.672414
Acsf2	119	0.672269
Agl	2578	0.672227
Zfp874b	433	0.672055
Olfr914	125	0.672
Vmn1r-ps15	268	0.671642
Gm18716	484	0.671488
Nek8	490	0.671429
Gm49686	76	0.671053
Sbk1	1641	0.670932
Plekhg3	158	0.670886
Gpr26	404	0.670792
Irf9	243	0.670782
Gm49336	1317	0.670463
Vmn1r17	88	0.670455
Olfr420	995	0.670352
Il17re	182	0.67033
Zhx2	273	0.67033
Homez	646	0.670279
Anxa4	467	0.670236
Pigl	594	0.670034
Rab4b	215	0.669767
Lgr6	112	0.669643
Olfr954	115	0.669565
Tmem98	496	0.669355
H2-T22	747	0.669344
Sco1	568	0.669014
Creb5	1184	0.668919
Scd4	175	0.668571
Foxo1	1315	0.668441
Gm13002	220	0.668182
Zfp961	1138	0.667838
St3gal1	325	0.667692
Ehd2	367	0.667575
Slc25a43	1015	0.666995
Abra	177	0.666667
AC131185.2	30	0.666667
AI182371	42	0.666667
Alox8	138	0.666667
Ccr9	207	0.666667
Chrna2	75	0.666667
Cyb5r1	72	0.666667
Edn1	72	0.666667
Flg	108	0.666667
Gm4956	18	0.666667
Myadml2	21	0.666667
Nrros	264	0.666667
Olfr1192-ps1	519	0.666667
Olfr348	33	0.666667
Ptgs1	81	0.666667
Rpl17-ps10	33	0.666667
Sec16b	72	0.666667
Slc9a7	225	0.666667
Sox7	30	0.666667
Tmem253	18	0.666667
Tshb	42	0.666667
Vmn1r207-ps	81	0.666667
Mpv17l	2750	0.666545
Rmi2	1039	0.666025
Cbs	503	0.666004
Rdh12	712	0.66573
Tfb1m	347	0.665706
Ikbip	1029	0.665695
Olfr536	341	0.665689
Rad51c	598	0.665552
Polg2	744	0.665323
Pigt	932	0.665236
Decr2	1822	0.665203
Slc26a2	433	0.665127
Galc	1278	0.665102
Cbx3	21854	0.66505
Gimap8	158	0.664557
Vmn1r202	152	0.664474
Spink10	146	0.664384
Tubgcp6	816	0.664216
Jmjd4	839	0.663886
Sept5	116	0.663793
Tmem258	5287	0.663514
Matn2	1120	0.663393
Pdcd11	876	0.663242
Mettl3	1654	0.663241
Sirt1	795	0.662893
Zfp125	338	0.662722
Prune2	2561	0.662632
Vmn2r102	2030	0.662562
Prrg4	77	0.662338
Rhpn2	601	0.66223
Rpl37a	55502	0.662048
Brpf3	1050	0.661905
Tada1	488	0.661885
Pus7	964	0.661826
Lamc2	68	0.661765
Hip1r	609	0.661741
Olfr1280	133	0.661654
A330044P14Rik	65	0.661538
Lfng	1019	0.661433
Cdkl3	629	0.661367
Nprl3	375	0.661333
Adgrd1	124	0.66129
Gm45268	862	0.661253
Gm12106	56	0.660714
Xlr3a	215	0.660465
Furin	1333	0.660165
Samd11	235	0.659574
Dclre1c	555	0.659459
Iqcb1	2507	0.659354
Pld2	273	0.659341
Cd84	132	0.659091
Sec22c	880	0.659091
Slc12a3	132	0.659091
Zfp984	789	0.659062
Rpl37	26461	0.659045
Zfp169	170	0.658824
Cflar	3610	0.658449
Neurl3	808	0.658416
Gm45844	161	0.658385
Mastl	603	0.658375
Uba1y	120	0.658333
Gm14137	199	0.658291
Gla	477	0.658281
Gab3	196	0.658163
Oasl2	152	0.657895
Ccdc157	672	0.657738
Zfp976	371	0.657682
Zbtb37	1323	0.657596
Vmn1r183	1317	0.657555
Prim2	2361	0.657349
Mon1b	429	0.657343
Olfr775	388	0.657216
Ccr4	35	0.657143
Rbm11	140	0.657143
Snx30	735	0.657143
Mbtps2	1662	0.65704
Pi15	708	0.65678
Zc3hav1l	504	0.656746
Emilin1	469	0.656716
Gm6641	67	0.656716
Ifi214	536	0.656716
Abl1	1205	0.656432
Rhox4f	32	0.65625
Fkbp11	1454	0.656121
Sema3f	282	0.656028
Paqr7	465	0.655914
Zfp729a	1145	0.655895
Zfp866	834	0.655875
Vmn1r168	813	0.655597
Atoh7	1727	0.655472
Smim4	1306	0.655436
Slc16a10	235	0.655319
Hapln1	615	0.655285
Gm5176	87	0.655172
Gm6342	174	0.655172
Olfr652	406	0.655172
Papolg	1160	0.655172
Cand2	542	0.654982
Vmn2r124	478	0.654812
Cryzl2	446	0.654709
Tm7sf2	388	0.654639
Ptpmt1	191	0.65445
Axdnd1	136	0.654412
Arhgef6	107	0.654206
Nipa1	526	0.653992
Slc38a5	52	0.653846
Olfr635	1840	0.653804
Acer2	491	0.653768
Cdk15	205	0.653659
Plcd4	589	0.65365
I830077J02Rik	557	0.653501
C330022B21Rik	352	0.653409
Gm9864	251	0.653386
Ttll9	150	0.653333
Gm10260	744	0.653226
Olfr600	660	0.65303
Sdk2	1562	0.653009
Gm19035	72	0.652778
Slc26a8	311	0.652733
Zfp300	167	0.652695
Padi2	95	0.652632
Gm7599	187	0.652406
Dgke	1179	0.652248
Slc25a40	693	0.652237
Ccdc86	2378	0.652229
A630010A05Rik	23	0.652174
Klrc2	69	0.652174
Cfap300	158	0.651899
St14	922	0.651844
Tsku	155	0.651613
Gm13323	1237	0.651576
Fam114a1	66	0.651515
Gm3854	396	0.651515
Naaladl2	66	0.651515
Sytl3	66	0.651515
Olfr839-ps1	284	0.651408
Kyat3	826	0.651332
AU022252	1637	0.651191
C1qtnf1	43	0.651163
Cntn2	215	0.651163
Lcp1	622	0.651125
Olfr66	533	0.651032
Gm47685	169	0.650888
Gm47974	295	0.650847
Glipr1	83	0.650602
Zfp626	764	0.650524
Col26a1	867	0.650519
Gal3st2c	412	0.650485
Tigd3	203	0.650246
G2e3	1724	0.650232
Alg11	2067	0.650218
Noct	28145	0.650098
Gm7240	40	0.65
Hist1h4d	400	0.65
Ifitm7	80	0.65
Olfr1348	100	0.65
P2rx7	160	0.65
Sgsh	40	0.65
Slc24a1	40	0.65
H2-Q7	637	0.649922
Svopl	237	0.649789
Olfr285	117	0.649573
Arhgef15	739	0.649526
Ubxn2a	1378	0.649492
Cnnm3	1112	0.649281
Esp6	134	0.649254
Zfp11	325	0.649231
Cops9	5935	0.6492
Ston1	114	0.649123
Rin2	416	0.649038
Olfr676	302	0.649007
Olfr933	94	0.648936
Hrk	131	0.648855
Olfr147	655	0.648855
Nabp1	541	0.648799
Idi2	74	0.648649
Tirap	979	0.648621
Endov	825	0.648485
Gm10012	401	0.648379
Nfe2	145	0.648276
Mfn1	1538	0.648244
C2cd4b	506	0.648221
Epha1	54	0.648148
Mlxipl	250	0.648
Dnaaf5	122	0.647541
Sympk	2225	0.647191
Adamts2	564	0.647163
Ass1	1941	0.647089
Lrrn4	85	0.647059
Nedd1	730	0.646575
Tmem69	396	0.646465
Hps5	560	0.646429
Olfr354	410	0.646341
H2-M2	48	0.645833
E030030I06Rik	319	0.645768
Zc3h7b	1702	0.645711
Amotl2	1493	0.64568
Aqp11	1154	0.645581
Ikzf5	1309	0.645531
Atp5mpl	11547	0.645449
Csdc2	1390	0.645324
F2	31	0.645161
Fcgr2b	31	0.645161
Gm42718	217	0.645161
Klhl32	837	0.645161
Pax9	124	0.645161
Slc31a2	248	0.645161
Khsrp	941	0.645058
Vmn2r79	831	0.645006
Olfr1028	200	0.645
Cfap65	197	0.64467
Morn4	650	0.644615
Cx3cr1	211	0.64455
Fanca	509	0.644401
Fn3krp	531	0.644068
Ptk7	379	0.643799
Olfr12	101	0.643564
Sgk3	620	0.643548
Nfkbil1	678	0.643068
Abcg3	28	0.642857
Ceacam20	42	0.642857
Cyp2j13	42	0.642857
Il17rd	571	0.642732
Olfr667	1997	0.642464
Catsperg1	179	0.642458
Mgmt	302	0.642384
Trmt2b	732	0.642077
Zan	528	0.642045
Sufu	324	0.641975
Plekhh2	324	0.641975
Pcp2	148	0.641892
Pde6a	363	0.641873
Trim56	187	0.641711
Noa1	1660	0.641566
F2rl1	53	0.641509
Gm15807	159	0.641509
Slc24a4	131	0.641221
Zfp141	393	0.641221
Adrb2	117	0.641026
Mecom	39	0.641026
Ghdc	256	0.640625
Phykpl	832	0.640625
Wdr83os	2457	0.640619
Plce1	562	0.640569
Dhdh	1439	0.640028
Foxo6	25	0.64
Gm17509	225	0.64
Vegfd	100	0.64
Zfp473	75	0.64
Pcgf3	1072	0.639925
Rabggta	1019	0.639843
Mpp3	1724	0.639791
Car8	111	0.63964
Ak9	369	0.639566
Gm47967	172	0.639535
Traf2	1367	0.639356
Gab2	61	0.639344
Olfr975	446	0.639013
4921536K21Rik	144	0.638889
Dkk1	36	0.638889
Gm7450	36	0.638889
Cmah	620	0.63871
Glyctk	83	0.638554
Phf11d	130	0.638462
Pik3c2a	1358	0.638439
Arhgap6	340	0.638235
Nrip2	246	0.638211
Cebpb	152	0.638158
Hook2	1215	0.63786
F830016B08Rik	196	0.637755
Rasd2	138	0.637681
Slc44a3	80	0.6375
Trim67	204	0.637255
Snx20	270	0.637037
P2rx4	1212	0.636964
Serinc3	1743	0.636833
Slc35a3	523	0.636711
Bin2	99	0.636364
Ccdc78	55	0.636364
Fbxo47	22	0.636364
Gm12944	22	0.636364
Gm46136	396	0.636364
Gm7043	22	0.636364
Rnf17	22	0.636364
Mto1	1569	0.636074
Cd200r3	272	0.636029
Slc15a4	758	0.635884
Aff2	184	0.63587
Acer1	475	0.635789
Tmc4	626	0.635783
Gm47611	151	0.635762
Zc3h4	955	0.635602
Reep6	236	0.635593
Pola1	1531	0.635532
Yap1	897	0.635452
Fmo5	74	0.635135
Rbm34	2979	0.634441
Anapc13	6398	0.634417
Lcp2	93	0.634409
Cdr2	227	0.634361
Mme	216	0.634259
Cdc23	946	0.634249
Olfr1200	380	0.634211
Olfr1385	2452	0.634176
Bace2	41	0.634146
Dis3l	745	0.633557
1700028J19Rik	90	0.633333
Ccdc33	30	0.633333
Zscan30	60	0.633333
Shc1	788	0.633249
Drc3	229	0.633188
Vmn2r114	2107	0.633128
Lztr1	2531	0.632951
Tmc7	79	0.632911
Gm48541	444	0.632883
Pck2	1212	0.632838
Pde5a	640	0.632812
Ell2	373	0.632708
Zfp60	746	0.632708
AC158774.1	215	0.632558
Vmn2r25	835	0.632335
Zbtb45	3224	0.632134
Zfp948	2475	0.631919
Cyp4f17	1086	0.631676
Fam160a1	19	0.631579
Iqch	152	0.631579
Paox	480	0.63125
Vmn2r75	160	0.63125
Olfr237-ps1	206	0.631068
Gm47147	187	0.631016
Polh	458	0.631004
Pabpc4l	298	0.630872
Ndnf	436	0.630734
Eln	176	0.630682
Vmn2r88	176	0.630682
B4galt7	926	0.63067
Trmt10a	1213	0.630668
Olfr2	360	0.630556
Glis1	92	0.630435
Ivd	1426	0.630435
Sik2	2313	0.63035
Fam160b2	430	0.630233
Ube2s	9235	0.630211
Cachd1	192	0.630208
Tarsl2	603	0.630182
Frat1	1671	0.630162
Nt5dc3	408	0.629902
Akap10	897	0.629877
Slc35g1	405	0.62963
Thap8	243	0.62963
Olfr1310	1142	0.629597
5430403G16Rik	467	0.62955
AC157214.1	251	0.629482
Slc4a9	62	0.629032
Nxnl1	97	0.628866
Exoc1	1810	0.628729
Gm6211	1357	0.628592
Ankrd34c	35	0.628571
Gm18029	35	0.628571
Gm4045	35	0.628571
Ppm1g	6141	0.628562
Stox2	3693	0.628486
Txndc11	1278	0.628326
Ninl	737	0.628223
Galntl6	893	0.628219
S100pbp	823	0.62819
Pfkfb2	363	0.628099
Aldh18a1	465	0.627957
Myo1c	266	0.62782
Apba1	102	0.627451
Dennd1c	510	0.627451
Grik3	748	0.627005
Kif18a	2216	0.626805
Eps8l3	75	0.626667
Ly96	75	0.626667
Cfap45	308	0.626623
Kremen1	316	0.626582
Gbp5	83	0.626506
Rpl13-ps6	83	0.626506
Stat1	257	0.626459
Phkg2	1804	0.626386
Acss3	760	0.626316
Fancc	206	0.626214
Zfp142	321	0.626168
Slc25a24	222	0.626126
Tes	583	0.626072
Egfr	254	0.625984
Paqr3	636	0.625786
Cox15	179	0.625698
Tanc1	1557	0.625562
Zfp84	518	0.625483
Lypd1	267	0.625468
Lrrc41	315	0.625397
Xdh	1337	0.62528
Adam32	24	0.625
Capg	16	0.625
Gch1	48	0.625
Gm14044	48	0.625
Gm14927	8	0.625
Ppp1r26	112	0.625
Prss22	32	0.625
Rps10-ps1	40	0.625
Rhob	1341	0.624907
Ccdc15	821	0.624848
Gngt2	4958	0.624647
Gm47853	843	0.623962
Tspan33	707	0.623762
Nepro	295	0.623729
Ebf1	1318	0.623672
Olfr624	186	0.623656
Dpp10	1150	0.623478
[truncated: 12,326 more rows]

## Sheet: mouse_Drop-Seq
gene	UMIs	FSCM
AC115768.1	22	1
AC161519.2	33	1
Alpk3	60	1
Ckb-ps1	29	1
D930020B18Rik	22	1
Dnase1l3	21	1
Gm10295	24	1
Gm12025	29	1
Gm12094	23	1
Gm12760	35	1
Gm13535	23	1
Gm13935	20	1
Gm14046	24	1
Gm14150	26	1
Gm14441	20	1
Gm15039	122	1
Gm15045	22	1
Gm15400	24	1
Gm16111	27	1
Gm17541	21	1
Gm18134	27	1
Gm18822	25	1
Gm19016	41	1
Gm19309	33	1
Gm19815	68	1
Gm28659	24	1
Gm29011	25	1
Gm3523	21	1
Gm3695	23	1
Gm3745	28	1
Gm42689	22	1
Gm43941	76	1
Gm4525	30	1
Gm47091	23	1
Gm47402	38	1
Gm48620	26	1
Gm4929	31	1
Gm5215	54	1
Gm5615	21	1
Gm5652	37	1
Gm6155	25	1
Gm6429	26	1
Gm6706	30	1
Gm6946	38	1
Gm7123	21	1
Gm7286	23	1
Gm7289	31	1
Gm7667	48	1
Gm8337	20	1
Gm8454	85	1
Gm8957	54	1
Gm9318	27	1
Gm9439	55	1
Gm9696	29	1
Musk	101	1
Nkx6-1	56	1
Olfr1425	26	1
Olfr390	35	1
Rpl21-ps9	25	1
Rpl26-ps4	26	1
Rps4x-ps	26	1
Olfr1254	575	0.993043
Gm11225	16365	0.992789
Obox3	656	0.992378
Tmc1	126	0.992063
Hoxb1	232	0.991379
AC125122.2	226	0.99115
Olfr597	103	0.990291
Gm15304	175	0.988571
Serpine1	1086	0.988029
Gm44487	300	0.986667
Gata3	144	0.986111
Gm29516	216	0.986111
Gm5750	63	0.984127
Gm8463	63	0.984127
Gm3226	59	0.983051
Tmprss13	173	0.982659
Cntn3	323	0.981424
Gm9002	53	0.981132
Cdh3	209	0.980861
Gm5100	99	0.979798
Gm14667	1021	0.979432
AC118684.1	45	0.977778
Gm8756	45	0.977778
Gm8449	127	0.976378
Gm12846	83	0.975904
Tpm3-rs7	162	0.975309
Gm8731	40	0.975
H2-T3	40	0.975
Olfr691	40	0.975
Olfr1181	77	0.974026
Dmgdh	229	0.973799
Gm15335	38	0.973684
Gm19194	226	0.973451
Tnfrsf26	297	0.973064
Gm3443	37	0.972973
Olfr920	148	0.972973
Rpl23a-ps5	37	0.972973
Gm4859	35	0.971429
D630003M21Rik	139	0.971223
Gm19620	33	0.969697
Gm4832	33	0.969697
Gm7065	33	0.969697
Slc6a20b	689	0.969521
Rpl30-ps2	65	0.969231
H2-Q10	285	0.968421
Usp26	95	0.968421
Olfr1271	347	0.9683
Gm19244	92	0.967391
Gm4795	30	0.966667
Olfr1129	30	0.966667
Gm5791	57	0.964912
Olfr1124	226	0.964602
Olfr578	56	0.964286
Olfr678	56	0.964286
C5ar2	387	0.963824
Glis3	108	0.962963
Gm8420	27	0.962963
Klhl31	160	0.9625
Zdhhc19	126	0.960317
Dusp23	3534	0.960102
Gm14263	25	0.96
Gm20796	150	0.96
Gm6062	25	0.96
Vmn2r-ps102	25	0.96
Acnat1	518	0.959459
Triml2	123	0.95935
Gm2033	73	0.958904
Gm4660	24	0.958333
Gm5175	24	0.958333
Gm7911	24	0.958333
Rpl31-ps23	24	0.958333
Tarm1	48	0.958333
AC102610.1	71	0.957746
Gm5764	47	0.957447
Olfr873	514	0.957198
Gm7337	93	0.956989
Gm12020	23	0.956522
Gm16335	23	0.956522
Gm5528	46	0.956522
Rpl31-ps20	23	0.956522
Gm15151	45	0.955556
Gm7656	45	0.955556
Frmpd3	246	0.955285
Milr1	333	0.954955
Gm17825	22	0.954545
Gm20082	22	0.954545
Gm46544	44	0.954545
Gm6342	22	0.954545
Olfr44	66	0.954545
Pglyrp1	22	0.954545
Olfr642	43	0.953488
Esco2	404	0.95297
Ceacam3	62	0.951613
Gm13492	41	0.95122
Gm19085	82	0.95122
Gm9354	20	0.95
Rps11-ps3	20	0.95
Gm11434	139	0.94964
Gm19236	237	0.949367
Itpr1	2498	0.948759
Olfr57	910	0.948352
Gm7599	96	0.947917
Slc26a3	96	0.947917
Olfr1109	11762	0.947713
AC116766.1	380	0.947368
AC140047.2	57	0.947368
Cldn19	227	0.947137
Ptpn22	113	0.946903
Sik1	583	0.946827
Lipe	995	0.946734
9030612E09Rik	680	0.945588
Gm30652	55	0.945455
Gm4034	1442	0.945215
Gm8174	36	0.944444
Gm8959	71	0.943662
Gm6023	35	0.942857
Brpf1	9374	0.942607
Gm7429	52	0.942308
Gm8326	52	0.942308
Olfr588-ps1	52	0.942308
Olfr188-ps1	225	0.942222
Gm15621	34	0.941176
Gm44705	34	0.941176
Siglecg	34	0.941176
Eva1c	756	0.940476
Soat2	50	0.94
Grik4	199	0.939698
Gm2522	33	0.939394
Gm5778	33	0.939394
Vmn2r3	988	0.939271
Tnfrsf14	181	0.939227
Gm12421	49	0.938776
Gm6548	32	0.9375
Rhag	32	0.9375
Olfr352	302	0.937086
Gm39147	47	0.93617
Gm4017	31	0.935484
Pax8	756	0.935185
Olfr1178	500	0.934
Gm42715	1906	0.933368
Gm10364	30	0.933333
Gm11913	30	0.933333
Gm12728	30	0.933333
Kcnn4	60	0.933333
Olfr620	90	0.933333
Gm12792	1762	0.933031
Hsh2d	179	0.932961
C2cd4c	134	0.932836
Slc52a2	2977	0.932482
Gm13009	88	0.931818
Gm14917	73	0.931507
Sertm1	160	0.93125
Gm12183	29	0.931034
Gm12248	29	0.931034
Gm15131	29	0.931034
Mc5r	87	0.931034
Olfr916	29	0.931034
Deptor	2271	0.930867
Olfr344	798	0.929825
Grhl2	71	0.929577
Blnk	140	0.928571
Gapdh-ps14	28	0.928571
Gm33952	28	0.928571
Olfr545	28	0.928571
Olfr787	28	0.928571
Rps19-ps13	28	0.928571
Slc6a20a	56	0.928571
Sp8	42	0.928571
Olfr1195	139	0.928058
Cycs-ps2	27	0.925926
Galntl6	1267	0.92502
Gm7993	93	0.924731
Gm8942	66	0.924242
Gm15766	39	0.923077
Gm9742	26	0.923077
AC159289.2	51	0.921569
Gm5315	127	0.92126
Gm20379	38	0.921053
Aldh1a3	200	0.92
Gm6043	25	0.92
Gm13827	37	0.918919
Gm5742	37	0.918919
Gm34653	49	0.918367
Vmn2r100	868	0.918203
Vmn1r80	205	0.917073
Best1	36	0.916667
Gm11972	24	0.916667
Gm45772	48	0.916667
Gm49119	24	0.916667
Gm6290	24	0.916667
Rpl31-ps7	36	0.916667
Gm14200	35	0.914286
Vmn1r184	35	0.914286
Col4a3	1156	0.913495
Tmprss11a	104	0.913462
Car5a	92	0.913043
Hal	23	0.913043
Rpl23a-ps4	23	0.913043
Susd1	23	0.913043
Gm4076	57	0.912281
Ndc80	341	0.912023
Gm8643	68	0.911765
Plau	328	0.911585
Olfr981	45	0.911111
AC124578.3	157	0.910828
Gm7468	56	0.910714
Gm19202	290	0.910345
Olfr1191-ps1	145	0.910345
Acad12	486	0.909465
Gm12691	22	0.909091
Gm17374	33	0.909091
Gm3940	22	0.909091
Psmb11	65	0.907692
Gm15773	54	0.907407
Gm12466	43	0.906977
Ubtfl1	75	0.906667
Gm16106	64	0.90625
Parvb	1055	0.906161
Slfn5	1267	0.906077
Olfr1123	53	0.90566
Gm2628	857	0.905484
Gm12882	42	0.904762
Palld	2361	0.904701
Vmn1r72	167	0.904192
Dtl	145	0.903448
Olfr107	31	0.903226
S1pr2	31	0.903226
Vmn2r13	31	0.903226
Vmn2r93	31	0.903226
Gm14324	567	0.902998
Fam84a	1759	0.902786
Olfr1440	41	0.902439
Il23a	1293	0.901779
Efcc1	142	0.901408
Gm10134	71	0.901408
Wnt4	71	0.901408
Alox12	30	0.9
Gm11285	20	0.9
Gm5075	20	0.9
Gm6625	30	0.9
Gm7633	20	0.9
Gm8292	30	0.9
Olfr351	20	0.9
Olfr671	20	0.9
Rpl13-ps1	30	0.9
Rpl5-ps1	30	0.9
Vmn1r209	20	0.9
Ccdc50-ps	369	0.899729
Peg12	157	0.898089
Bean1	174	0.896552
Gm15794	29	0.896552
Olfr152	29	0.896552
Olfr160	77	0.896104
Znrf3	3077	0.896003
Gm11281	48	0.895833
Olfr554	556	0.895683
Rpl28-ps2	105	0.895238
Prim2	975	0.894359
Gm10054	66	0.893939
Gm9817	47	0.893617
Rpl32-ps	47	0.893617
Anks4b	28	0.892857
Gm5853	37	0.891892
Olfr853	46	0.891304
Lzts1	193	0.891192
4931406B18Rik	110	0.890909
AC113953.1	55	0.890909
Gm21319	119	0.890756
Gm13815	64	0.890625
Olfr1293-ps	173	0.890173
Gm12155	45	0.888889
Gm16072	45	0.888889
Gm3148	27	0.888889
Gm48557	36	0.888889
Gm6444	27	0.888889
Gm7232	27	0.888889
Igf2bp1	36	0.888889
Olfr1221	27	0.888889
Pirb	27	0.888889
Rnf225	63	0.888889
Zfp345	45	0.888889
Rpl35a-ps7	124	0.887097
Rpl35-ps1	53	0.886792
Btnl9	44	0.886364
Olfr905	70	0.885714
Ranbp2-ps1	35	0.885714
Tsku	61	0.885246
Rbm47	174	0.885057
Gm45162	26	0.884615
Slc39a2	4558	0.884599
Six4	60	0.883333
Olfr157	3049	0.882912
Gm14267	34	0.882353
Gm39288	34	0.882353
Rps19-ps9	51	0.882353
Tsga13	442	0.882353
Olfr729	601	0.8802
Gm14251	25	0.88
Gm42573	25	0.88
Car12	459	0.877996
Asl	631	0.877971
Csmd2	487	0.876797
Cd300lf	146	0.876712
Upb1	73	0.876712
Gm5766	469	0.876333
Adora3	56	0.875
Ccr2	40	0.875
Gm7079	24	0.875
Olfr1431	32	0.875
Pla2g2d	24	0.875
Vmn1r86	64	0.875
Vmn2r67	48	0.875
Gm13423	1282	0.873635
Veph1	47	0.87234
Gm17909	39	0.871795
Rpl30-ps11	39	0.871795
Olfr295	1215	0.871605
Ascl4	70	0.871429
1600029O15Rik	93	0.870968
AC110262.2	31	0.870968
Gm14735	62	0.870968
Ankrd44	2272	0.870599
Fgl1	85	0.870588
Herc6	255	0.870588
Gm11346	77	0.87013
Cfap65	23	0.869565
Gm11875	23	0.869565
Gm43028	23	0.869565
Olfr1349	23	0.869565
Olfr143	23	0.869565
Speer5-ps1	23	0.869565
Mgmt	657	0.869102
Vmn1r61	61	0.868852
Gm19220	54288	0.8687
Foxp2	114	0.868421
Olfr796	38	0.868421
Ybx1-ps2	76	0.868421
Grip2	167	0.868263
Gm3953	622	0.868167
Vmn2r63	212	0.867925
F13a1	45	0.866667
Lsmem1	45	0.866667
Olfr1278	30	0.866667
Olfr628	30	0.866667
Vmn1r13	7820	0.866496
Myrf	89	0.865169
Gm9703	74	0.864865
Klkb1	1722	0.864692
C330022B21Rik	22	0.863636
Gm11517	22	0.863636
Gm12253	22	0.863636
Gm15223	22	0.863636
Gm15321	22	0.863636
Gm15730	66	0.863636
Rpl5-ps2	22	0.863636
Prr15	806	0.863524
Exd1	117	0.863248
Grap2	175	0.862857
Olfr1062	809	0.862794
4930529C04Rik	539	0.862709
Vmn2r76	698	0.862464
Gm18722	29	0.862069
Gm5244	72	0.861111
Olfr907	56553	0.860785
Gm14336	43	0.860465
Trim30b	301	0.860465
Lrp5	351	0.860399
Gm5844	50	0.86
Gm6475	157	0.859873
Serpinc1	135	0.859259
Olfr1167	78	0.858974
Gm11560	99	0.858586
Gm15515	961	0.858481
Gm44609	35	0.857143
Gm8141	21	0.857143
Gm8231	42	0.857143
Olfr1419	28	0.857143
Olfr847	49	0.857143
Slco2a1	49	0.857143
Vmn1r74	21	0.857143
Vmn2r84	734	0.856948
Gm6169	76	0.855263
Card9	145	0.855172
Ssh2	7704	0.85501
Gm48841	764	0.854712
Tmbim1	1754	0.854618
Hmgb1-ps2	41	0.853659
Stap1	109	0.853211
Fhl3	420	0.852381
Esr2	27	0.851852
Gm16134	27	0.851852
Gm6681	27	0.851852
Olfr286	27	0.851852
Mt3	101	0.851485
Arap3	121	0.85124
Olfr918	94	0.851064
Atg7	848	0.850236
Gm49028	20	0.85
Gm7351	80	0.85
Gm7565	40	0.85
LT629148.8	20	0.85
Olfr843	20	0.85
Olfr890	20	0.85
Vmn1r-ps47	20	0.85
Vmn2r4	93	0.849462
Gm6905	33	0.848485
Vmn2r65	33	0.848485
Nfam1	79	0.848101
Gm15159	46	0.847826
Gm7290	46	0.847826
Gm7600	46	0.847826
Gm32256	85	0.847059
Epha2	111	0.846847
Gm8666	26	0.846154
Olfr1233	39	0.846154
Olfr898	169	0.846154
Svopl	26	0.846154
Gm5586	45	0.844444
Olfr1489	77	0.844156
Gm5415	32	0.84375
Olfr373	96	0.84375
Prkg2	306	0.843137
Ubash3a	102	0.843137
Vmn2r31	51	0.843137
Ccdc114	121	0.842975
Lrrc8a	2920	0.842123
Gm28911	38	0.842105
Gm6436	38	0.842105
Prodh2	38	0.842105
Npffr1	6885	0.84154
Gm5614	126	0.84127
Pole	107	0.841121
Dgkg	295	0.840678
Prrx1	163	0.840491
Gm5963	25	0.84
Rsg1	75	0.84
Dppa2	3598	0.839911
Gm5093	31	0.83871
Olfr979	31	0.83871
Tmem88b	93	0.83871
Vmn1r234	31	0.83871
Vmn1r27	31	0.83871
Slc13a4	105	0.838095
Spata31d1a	37	0.837838
Vmn1r60	37	0.837838
Col1a1	117	0.837607
Tbata	394	0.837563
Zfp260	8323	0.837559
Oaz3	209	0.837321
Cfap45	43	0.837209
Clec2h	49	0.836735
Gm9443	520	0.836538
Gm5845	55	0.836364
Olfr1385	1422	0.834037
AC169506.2	24	0.833333
CT009755.1	24	0.833333
E130201H02Rik	30	0.833333
Glyat	24	0.833333
Gm13341	60	0.833333
Gm37108	30	0.833333
Nlrp10	24	0.833333
Olfr1173	24	0.833333
Olfr1265	24	0.833333
Olfr1330	24	0.833333
Olfr1505	24	0.833333
Olfr73	36	0.833333
Vmn1r58	96	0.833333
Vmn2r73	36	0.833333
Gm29013	281	0.83274
Nagk	1096	0.832117
Cgas	107	0.831776
Gm7143	53	0.830189
Olfr1277	47	0.829787
Sez6	1985	0.829723
Gm45880	41	0.829268
Gm5654	41	0.829268
Nipal1	339	0.828909
Slc35d2	35	0.828571
Vmn1r193	29	0.827586
Exph5	69	0.826087
Fam198b	23	0.826087
Gm10169	46	0.826087
Pirt	23	0.826087
Zbtb45	1528	0.825916
Gm10136	63	0.825397
Olfr45	63	0.825397
Adra2b	40	0.825
Naip2	40	0.825
Gm47678	177	0.824859
Gm11531	57	0.824561
Cand2	91	0.824176
Ces1g	34	0.823529
Gm609	34	0.823529
Hlx	68	0.823529
Vmn1r15	34	0.823529
Vmn1r183	204	0.823529
Vmn1r1	130	0.823077
Gm32858	101	0.821782
Olfr731	157	0.821656
Rpl31-ps11	67	0.820896
Gm11942	22	0.818182
Gm45105	22	0.818182
Gm6272	22	0.818182
Spib	55	0.818182
Ube2c	33	0.818182
Sec61a1	2777	0.817789
Gm48432	38	0.815789
Vmn2r115	119	0.815126
6030408B16Rik	27	0.814815
Gm47377	27	0.814815
Olfr1310	54	0.814815
Olfr901	81	0.814815
P2ry10b	27	0.814815
Paqr6	27	0.814815
Ect2l	43	0.813953
Gm48040	43	0.813953
Rps2-ps9	32	0.8125
Klhl32	1077	0.812442
Sbno2	314	0.812102
Gm7198	53	0.811321
Fbxl18	1840	0.81087
Gm3355	37	0.810811
Gm47974	58	0.810345
Igf2bp2	1038	0.810212
Gm43960	647	0.809892
Adam28	63	0.809524
Gm10912	21	0.809524
Gm17786	21	0.809524
Olfr1537	21	0.809524
Olfr646	21	0.809524
Olfr652	63	0.809524
Olfr808	21	0.809524
Rpl19-ps9	21	0.809524
Olfr1423	47	0.808511
Csf2rb	26	0.807692
Gm8213	26	0.807692
Gm20589	57	0.807018
Ccdc184	792	0.806818
4930562C15Rik	31	0.806452
Gm18119	31	0.806452
Olfr318	31	0.806452
Olfr31	67	0.80597
Neu3	283	0.805654
Morc2b	36	0.805556
Gm2961	3453	0.805097
Gm10310	41	0.804878
Gxylt2	51	0.803922
Rslcan18	56	0.803571
Olfr1336	208	0.802885
Gm5055	91	0.802198
T2	106	0.801887
Stab1	171	0.80117
Mcc	2298	0.800696
Bhmt	20	0.8
Enpp1	75	0.8
F10	30	0.8
Gm13408	25	0.8
Gm19087	110	0.8
Gm2178	35	0.8
Hist1h1d	35	0.8
I0C0044D17Rik	45	0.8
Ms4a4b	25	0.8
Olfr1039	25	0.8
Olfr1250	50	0.8
Olfr161	135	0.8
Olfr655	55	0.8
Olfr780	20	0.8
Rpl18a-ps1	30	0.8
Slc7a2	245	0.8
Vmn1r73	75	0.8
Vmn2r25	170	0.8
Olfr1152	304	0.799342
Gm7389	3817	0.799319
Olfr374	169	0.798817
AW822252	29912	0.798676
Vmn2r23	99	0.79798
Il17re	89	0.797753
Gm13340	331	0.797583
Phkg1	434	0.797235
Olfr279	69	0.797101
Fermt3	108	0.796296
Mmp12	54	0.796296
Eif4ebp1	157	0.796178
Cpa6	49	0.795918
Olfr804	49	0.795918
Ppm1g	2647	0.79524
Gadl1	39	0.794872
Gm47145	39	0.794872
Aste1	443	0.794582
Cchcr1	73	0.794521
Plin1	107	0.794393
Olfr1118	34	0.794118
Gm12504	276	0.793478
Ccne1	208	0.793269
Gja5	29	0.793103
Vmn2r113	82	0.792683
Gpr68	53	0.792453
Olfr709-ps1	53	0.792453
Vmn2r112	77	0.792208
Relb	101	0.792079
1700028B04Rik	24	0.791667
CT010429.1	24	0.791667
Exo1	48	0.791667
Gm17657	24	0.791667
Gm7434	24	0.791667
Matr3-ps2	24	0.791667
Pramel7	24	0.791667
Zfp990	24	0.791667
Nfia	8381	0.791314
Gm5575	67	0.791045
Rbm45	2727	0.790246
Plekhg2	205	0.790244
Bmt2	9023	0.789427
Pgpep1	392	0.788265
Gm8172	33	0.787879
Gm47355	80	0.7875
Plce1	489	0.787321
Gm4613	47	0.787234
Olfr1286	47	0.787234
Vmn2r69	108	0.787037
Olfr95	75	0.786667
Gm29228	164	0.786585
Gen1	103	0.786408
Dpep2	98	0.785714
Gli3	42	0.785714
Gm7882	28	0.785714
Gm9431	28	0.785714
Olfr1535	42	0.785714
Was	28	0.785714
Gm45860	65	0.784615
Nanog	283	0.784452
Slc25a43	51	0.784314
Gm13226	37	0.783784
Gm5905	37	0.783784
Olfr851	37	0.783784
Nlgn1	1321	0.783497
Ctf2	46	0.782609
Gm20541	23	0.782609
Gm7618	23	0.782609
Slc23a1	69	0.782609
Vmn1r85	46	0.782609
Zc3hav1	78	0.782051
9130230L23Rik	55	0.781818
Cmtm7	32	0.78125
Gm29761	64	0.78125
Vmn1r233	32	0.78125
Cyp2e1	105	0.780952
Sass6	2082	0.7805
Mto1	768	0.779948
Fndc5	3021	0.779874
Gm6916	218	0.779817
Cyp4f17	213	0.779343
Gm48260	95	0.778947
Crybg2	108	0.777778
Gm21056	27	0.777778
Gm8805	54	0.777778
Lgi1	306	0.777778
Olfr1157	27	0.777778
Olfr1202	27	0.777778
Phxr2	27	0.777778
Rcsd1	72	0.777778
Smco1	36	0.777778
Olfr904	49	0.77551
Ppp1r14a	49	0.77551
Trim65	98	0.77551
Gm44578	89	0.775281
Gm47842	102	0.77451
Gm11759	31	0.774194
Gm11826	31	0.774194
Lrrc25	31	0.774194
Olfr259	31	0.774194
Ptpn18	137	0.773723
Gm13688	22	0.772727
Gm14138	66	0.772727
Gm29668	22	0.772727
Gm49328	22	0.772727
Olfr675	22	0.772727
P2ry4	22	0.772727
Rps12-ps10	22	0.772727
Styk1	22	0.772727
AC154652.2	35	0.771429
Tbxas1	35	0.771429
Smtnl2	48	0.770833
Foxr1	61	0.770492
Prr7	100	0.77
Acot2	126	0.769841
Ankub1	26	0.769231
Gm2387	26	0.769231
Gm9159	26	0.769231
Olfr558	26	0.769231
Olfr720	52	0.769231
Ctcfl	1033	0.768635
Pld1	121	0.768595
Gjc3	56	0.767857
Tnfrsf10b	211	0.767773
Spc24	99	0.767677
Klf10	1205	0.766805
Itpkc	30	0.766667
Olfr2	30	0.766667
Tmem82	30	0.766667
Pou2f2	647	0.766615
Dpy19l3	227	0.76652
Vmn2r114	441	0.76644
Cux2	689	0.766328
Aqp7	77	0.766234
Slc26a8	47	0.765957
Hhat	111	0.765766
Vmn1r203	64	0.765625
Trim6	98	0.765306
Diaph2	506	0.764822
Rpl27-ps2	51	0.764706
Lrp4	1227	0.764466
Cfap77	225	0.764444
Gm15950	89	0.764045
Aox1	55	0.763636
Tmem87a	5419	0.76324
Gm48035	38	0.763158
Gm7450	38	0.763158
Phex	38	0.763158
Hspa13	1501	0.762825
4930444P10Rik	80	0.7625
Vmn1r201	80	0.7625
Chpt1	4210	0.76247
Gm16379	21	0.761905
Gm6278	21	0.761905
Gm6758	21	0.761905
Vmn2r111	21	0.761905
Msto1	214	0.761682
Olfr190	214	0.761682
Vmn2r99	46	0.76087
Zfp101	2385	0.760168
Krt1	25	0.76
Rpl36-ps3	50	0.76
Tmprss11b	25	0.76
Gm9803	158	0.759494
Gm47853	83	0.759036
4930519G04Rik	29	0.758621
Birc5	58	0.758621
Ifi44	29	0.758621
Wtap	4930	0.758621
Olfr986	95	0.757895
Cndp1	33	0.757576
Trim43b	99	0.757576
Vmn2r59	218	0.756881
Alox8	37	0.756757
Trabd2b	74	0.756757
Shmt1	41	0.756098
Coro1a	45	0.755556
Vmn2r108	45	0.755556
Zbtb44	1857	0.754981
Tfcp2l1	53	0.754717
Gm20763	110	0.754545
Gm10263	65	0.753846
Pde11a	130	0.753846
Pecam1	12688	0.753783
Dqx1	146	0.753425
Rps6-ps1	73	0.753425
Exoc1	4385	0.752794
Psg23	125	0.752
Ddx58	129	0.751938
Wdfy1	689	0.751814
Klf13	1299	0.750577
4930548H24Rik	24	0.75
Agmo	20	0.75
C1rl	20	0.75
Cd274	20	0.75
Cd86	20	0.75
Dennd2c	20	0.75
Gm10647	20	0.75
Gm11703	52	0.75
Gm14277	24	0.75
Gm15195	20	0.75
Gm44650	20	0.75
Gm5372	84	0.75
Gm6525	28	0.75
Gm6871	28	0.75
Gm8534	80	0.75
Gm9009	24	0.75
Gm9800	56	0.75
Kndc1	32	0.75
Lrmp	40	0.75
Olfr1313	36	0.75
Olfr398	24	0.75
Olfr667	36	0.75
Pax3	20	0.75
Ptcra	60	0.75
Shroom1	28	0.75
Skint4	24	0.75
Slc6a2	76	0.75
Stra6l	24	0.75
Tc2n	76	0.75
Trim71	24	0.75
Vmn1r88	160	0.75
Vmn2r52	32	0.75
Calb1	6402	0.74836
Acot4	111	0.747748
Nova1	1105	0.747511
Vmn2r104	87	0.747126
Ddx23	7455	0.746881
Vmn1r90	59	0.745763
Cercam	51	0.745098
Gm10499	43	0.744186
Olfr1175-ps	43	0.744186
Srd5a3	297	0.744108
Ripor2	627	0.743222
Kcnk6	35	0.742857
Nfatc4	35	0.742857
Slc9b1	35	0.742857
Olfr1116	136	0.742647
F830016B08Rik	66	0.742424
Slc5a3	469	0.742004
Gal3st2c	31	0.741935
Gm42814	31	0.741935
Vmn1r-ps14	31	0.741935
Vmn1r75	62	0.741935
Vmn2r105	62	0.741935
Gm47685	27	0.740741
Olfr243	27	0.740741
Olfr341	27	0.740741
Olfr465-ps1	27	0.740741
Rpl32l	27	0.740741
Tk1	104	0.740385
Uba52-ps	50	0.74
Gm8444	46	0.73913
Itgb6	23	0.73913
Rdh16	46	0.73913
Rps3a2	23	0.73913
Vmn1r26	69	0.73913
Olfr887	88	0.738636
Cyp4x1	153	0.738562
Ticrr	206	0.737864
Vmn1r6	80	0.7375
Vsig10	38	0.736842
Dhcr24	1443	0.735967
Slamf1	53	0.735849
Prune2	3774	0.735559
Cd209c	34	0.735294
Gm12726	34	0.735294
Vmn2r26	34	0.735294
Zfyve1	166	0.73494
AC225888.1	113	0.734513
Rpl13-ps3	64	0.734375
Mc1r	605	0.733884
Srpk1	3402	0.733686
Gm15807	30	0.733333
Vmn2r1	30	0.733333
Vwce	45	0.733333
Ccdc36	506	0.733202
Vmn2r60	161	0.732919
Vmn1r229	116	0.732759
Usp27x	86	0.732558
Nlrc4	41	0.731707
Prokr2	82	0.731707
Gm11478	67	0.731343
Psrc1	67	0.731343
Gldc	253	0.731225
Gm27225	93	0.731183
Dcst1	26	0.730769
Gm12355	26	0.730769
Pdk4	26	0.730769
Vmn1r179	26	0.730769
Dock10	1915	0.730548
Tmem170	300	0.73
Vmn1r168	100	0.73
Gm13622	37	0.72973
Gm49331	37	0.72973
Olfr740	37	0.72973
Rhbdl2	37	0.72973
Tex28	37	0.72973
Cryzl2	129	0.728682
Gas2l3	206	0.728155
Zbtb20	8596	0.727897
Adam12	33	0.727273
Enpp3	22	0.727273
Gm17509	44	0.727273
Gm6543	22	0.727273
Olfr1087	22	0.727273
Olfr1204	44	0.727273
Olfr586	44	0.727273
Synb	44	0.727273
Ppm1h	4491	0.727232
Cep97	652	0.726994
P2rx4	186	0.725806
Olfr552	113	0.725664
Prc1	266	0.725564
Gm47968	102	0.72549
Olfr366	40	0.725
Tmem209	754	0.724138
Gm49461	47	0.723404
Adamts2	72	0.722222
Gm11472	54	0.722222
Brd2	14484	0.721969
Supt7l	956	0.721757
Gm44715	97	0.721649
Siglec1	97	0.721649
Olfr338	79	0.721519
Eya4	86	0.72093
Vmn1r39	43	0.72093
Tmem30c	93	0.72043
Mdm4-ps	454	0.720264
Tmcc1	1637	0.72022
Olfr635	218	0.720183
A530064D06Rik	25	0.72
Dsg2	25	0.72
Gm14849	25	0.72
Gm14935	25	0.72
Inhbe	25	0.72
Maats1	25	0.72
Nmrk1	271	0.719557
Tspan33	324	0.719136
Olfr889	210	0.719048
Brip1	39	0.717949
Olfr1160	39	0.717949
Pabpc4l	46	0.717391
Gm9687	99	0.717172
Snx7	198	0.717172
Hykk	152	0.717105
Pias4	1244	0.717042
Gm17060	74	0.716216
Ccl28	21	0.714286
Cd300a	63	0.714286
Gm13862	42	0.714286
Gm17137	21	0.714286
Gm7609	28	0.714286
Iqgap3	63	0.714286
Olfr1322	42	0.714286
Olfr64	42	0.714286
Slc38a11	42	0.714286
Spata2l	49	0.714286
Tmprss11g	21	0.714286
Brinp3	80	0.7125
Thg1l	482	0.711618
Gm4118	45	0.711111
Prkch	45	0.711111
Olfr1312	38	0.710526
Ucp2	38	0.710526
Galnt17	1433	0.710398
Vmn1r55	397	0.710327
Ggt7	224	0.709821
CT025731.2	31	0.709677
Gm11960	62	0.709677
Gm3550	31	0.709677
Gm9480	31	0.709677
Olfr1467	31	0.709677
Sp100	31	0.709677
Alpk2	179	0.709497
Kif14	55	0.709091
Mmp15	103	0.708738
Ciita	24	0.708333
Kif15	168	0.708333
Mill2	24	0.708333
Vmn1r87	120	0.708333
Myom2	41	0.707317
Ninl	58	0.706897
Srcap	436	0.706422
Cracr2b	34	0.705882
Kl	34	0.705882
Ripply3	34	0.705882
Slc7a11	85	0.705882
Tgfb1	85	0.705882
Vmn2r90	34	0.705882
Prdm11	190	0.705263
Prdm15	95	0.705263
Bhlhe41	4534	0.705117
Zic1	122	0.704918
Fn3krp	247	0.704453
BC030870	27	0.703704
Gm12807	27	0.703704
Mcm5	54	0.703704
Olfr1156	27	0.703704
Ppl	27	0.703704
Rassf2	27	0.703704
Actn2	37	0.702703
Gm15732	37	0.702703
Vmn2r79	252	0.702381
Dkk2	47	0.702128
Phf1	104	0.701923
Dna2	57	0.701754
Elf5	57	0.701754
Gm45791	57	0.701754
Il17rd	57	0.701754
Arpc1b	325	0.701538
Eef1akmt3	144	0.701389
E2f7	87	0.701149
Med18	194	0.701031
Ubl7	107	0.700935
4930539E08Rik	20	0.7
Aire	30	0.7
Cdh17	20	0.7
Fam217a	20	0.7
Gata2	20	0.7
Gm3755	20	0.7
Hoxd11	20	0.7
Hsf2bp	20	0.7
Mme	30	0.7
Nos1	60	0.7
Olfr329-ps	20	0.7
Pi16	80	0.7
Tatdn1	20031	0.699516
Polg	266	0.699248
Tacc1	2340	0.698718
Gm6109	73	0.69863
Ldlr	116	0.698276
Gm14496	96	0.697917
Mei4	43	0.697674
Ccdc60	33	0.69697
Kmo	33	0.69697
Ncf2	56	0.696429
Gm11549	79	0.696203
Rab11fip1	79	0.696203
Unc13d	250	0.696
Ccdc8	46	0.695652
Nmrk2	23	0.695652
Pbld1	92	0.695652
Arid5a	151	0.695364
Olfr63	269	0.695167
Tmem131l	82	0.695122
Gm49359	593	0.694772
Krt7	442	0.69457
Vmn2r92	36	0.694444
Tulp3	474	0.694093
Vmn1r236	111	0.693694
D17H6S53E	287	0.69338
Slc8b1	75	0.693333
Gbp4	39	0.692308
Olfr1023	26	0.692308
Rab7b	26	0.692308
Slc6a18	26	0.692308
Sorbs3	26	0.692308
Zfp120	565	0.692035
Maml2	146	0.691781
Slc37a1	107	0.691589
Gm4468	81	0.691358
Fanca	42	0.690476
Gm10330	42	0.690476
Rmi2	213	0.690141
Rps6-ps3	71	0.690141
Rdh1	58	0.689655
Inpp4a	496	0.689516
Zfp951	190	0.689474
Bcat2	45	0.688889
Gm2962	45	0.688889
Dapk3	61	0.688525
Gm45269	61	0.688525
Adam17	321	0.688474
Icam1	109	0.688073
Sumf2	250	0.688
Olfr76	32	0.6875
Itga2b	51	0.686275
Olfr481	51	0.686275
Gm18492	35	0.685714
Gm19353	35	0.685714
Olfr365	35	0.685714
Pik3ap1	105	0.685714
Trpv2	89	0.685393
Rps8-ps1	54	0.685185
Olfr1380	187	0.684492
Adamts9	38	0.684211
Lacc1	38	0.684211
Nphs1	38	0.684211
Ybey	630	0.684127
Bloc1s3	120	0.683333
Myh11	41	0.682927
Zfp853	41	0.682927
Apcdd1	473	0.682875
Slitrk2	895	0.682682
Vmn1r18	63	0.68254
Lrrc17	19906	0.681905
Angptl7	22	0.681818
B4galt5	132	0.681818
Cdc42ep2	110	0.681818
Ermap	22	0.681818
Mrgpre	44	0.681818
Olfr6	22	0.681818
Olfr699	22	0.681818
Olfr734	22	0.681818
Wdhd1	113	0.681416
Usp17la	91	0.681319
Jade2	69	0.681159
E130309D02Rik	285	0.680702
Aldh1l2	25	0.68
Ceacam1	25	0.68
Dlgap5	25	0.68
Gm12934	25	0.68
Hpgds	125	0.68
Il18rap	25	0.68
Ngb	25	0.68
Ppp1r16b	6740	0.67908
Arntl2	109	0.678899
Crp	28	0.678571
H2-DMb2	28	0.678571
Rnf135	59	0.677966
Mpp3	326	0.677914
Mn1	149	0.677852
Pola2	1836	0.67756
Acmsd	62	0.677419
Gcnt1	31	0.677419
Gins1	31	0.677419
Olfr718-ps1	62	0.677419
Zim1	31	0.677419
Ncan	415	0.677108
Anln	65	0.676923
Rpl10l	34	0.676471
Rad51c	312	0.676282
Atp10d	108	0.675926
2410004P03Rik	37	0.675676
Olfr1120	37	0.675676
Gm42718	77	0.675325
Dido1	2015	0.674938
Vmn2r120	243	0.674897
Mmel1	43	0.674419
Olfr1564	43	0.674419
Ccnd2	390	0.674359
Gpr35	92	0.673913
Gm5316	49	0.673469
Vmn2r10	67	0.671642
Grin2a	245	0.669388
Slc22a15	181	0.668508
Mcmdc2	555	0.668468
Klhl33	383	0.668407
Zfyve26	280	0.667857
2010109I03Rik	33	0.666667
AC165962.4	66	0.666667
Ccdc153	21	0.666667
Clec2e	39	0.666667
Cyba	174	0.666667
Dmbx1	21	0.666667
Gkn3	21	0.666667
Gm10269	24	0.666667
Gm15443	33	0.666667
Gm15798	33	0.666667
Gm19000	45	0.666667
Gm20449	27	0.666667
Gm20768	267	0.666667
Gm47476	99	0.666667
Gm48391	102	0.666667
Gm4994	222	0.666667
Gm8129	24	0.666667
Gm8250	60	0.666667
Gm9493	27	0.666667
Gm9670	21	0.666667
Hoxa5	21	0.666667
Itga7	66	0.666667
Kcnk4	57	0.666667
Myh8	30	0.666667
Nutf2	30	0.666667
Olfr90	60	0.666667
Parp14	36	0.666667
Rps15-ps2	24	0.666667
Rps24-ps2	57	0.666667
Slc10a2	21	0.666667
Tbx20	39	0.666667
Timp4	21	0.666667
Vmn1r20	45	0.666667
Vmn2r124	48	0.666667
Vmn2r95	30	0.666667
Rapgef1	209	0.665072
Tapbpl	152	0.664474
Ahdc1	286	0.664336
Mmrn2	119	0.663866
Gm48541	113	0.663717
Rfx7	737	0.663501
Saa3	8267	0.663239
Cit	558	0.663082
Vmn1r81	275	0.661818
Cldn5	340	0.661765
Gm47331	65	0.661538
Mylk4	65	0.661538
Sox8	248	0.66129
Gm48786	115	0.66087
Vat1	53	0.660377
Apoc4	50	0.66
Ndst4	50	0.66
Tcf7l1	97	0.659794
Gm47356	47	0.659574
Pim1	188	0.659574
Strn	730	0.658904
Xaf1	214	0.658879
Gm2225	126	0.65873
She	82	0.658537
Stac3	41	0.658537
Gm5176	79	0.658228
Gm48418	117	0.65812
Olfr1307	310	0.658065
Speg	845	0.657988
Prickle3	38	0.657895
Skint8	38	0.657895
Zar1	38	0.657895
Zc3hav1l	38	0.657895
Dtx3	531	0.65725
Gm12739	70	0.657143
Gm6136	105	0.657143
Olfr1309	35	0.657143
Olfr716	35	0.657143
Vmn1r43	35	0.657143
Vmn1r46	140	0.657143
Tead2	99	0.656566
Gm37102	131	0.656489
D130007C19Rik	163	0.656442
Pam	2258	0.656333
Cage1	32	0.65625
Rps15a-ps3	32	0.65625
Vsig10l	32	0.65625
Ctxn1	154	0.655844
Gm13771	29	0.655172
Olfr1392	29	0.655172
Aldh8a1	26	0.653846
Gm6438	52	0.653846
Proser3	104	0.653846
Vmn2r116	26	0.653846
Vwa3a	26	0.653846
Gm42464	49	0.653061
Il1rl1	49	0.653061
Kif23	49	0.653061
Vmn2r20	49	0.653061
Lman1l	72	0.652778
Slx1b	878	0.65262
Cntfr	69	0.652174
Gsdma	69	0.652174
Abhd2	201	0.651741
Ptgfrn	66	0.651515
Igsf3	261	0.651341
Adamtsl4	60	0.65
Dennd1c	20	0.65
Gm13002	60	0.65
Olfr204	40	0.65
Olfr509	40	0.65
Scml4	20	0.65
Vmn2r17	197	0.649746
Cops7b	705	0.649645
Gm9973	97	0.649485
9430025C20Rik	77	0.649351
Gab3	57	0.649123
Ppp1r37	131	0.648855
Gch1	37	0.648649
Cdk15	54	0.648148
Olfr1192-ps1	54	0.648148
Cask	2121	0.647336
Gm21060	34	0.647059
Mmp25	34	0.647059
Rab3d	51	0.647059
Man2c1	1228	0.64658
Dct	1467	0.646217
Cbs	62	0.645161
Gm12482	31	0.645161
Efemp2	138	0.644928
Gm13194	76	0.644737
Sept2	121	0.644628
Iqcb1	976	0.644467
A330044P14Rik	45	0.644444
Enkd1	694	0.644092
Gm48401	59	0.644068
Ifi27	73	0.643836
Vangl1	73	0.643836
Hdac4	426	0.643192
Ccnb1	28	0.642857
Gm37419	28	0.642857
Ndufa4l2	56	0.642857
Pigt	238	0.642857
Runx2	42	0.642857
Ruvbl2	154	0.642857
Ttc39a	42	0.642857
Gm47056	165	0.642424
9930111J21Rik2	134	0.641791
Lzts3	67	0.641791
Pycr1	67	0.641791
Gfod2	209	0.641148
Setd4	287	0.641115
Gm14654	39	0.641026
Vmn1r218	156	0.641026
Egln3	25	0.64
Gm21833	25	0.64
H2-Q4	75	0.64
Lrrc74b	25	0.64
Dclre1b	147	0.639456
Vmn2r56	97	0.639175
Gm12912	36	0.638889
Kbtbd12	36	0.638889
Napsa	36	0.638889
Trim30a	36	0.638889
Sympk	429	0.638695
Rac3	119	0.638655
Gm12593	47	0.638298
Ptges3l	47	0.638298
Pou3f2	105	0.638095
Apbb1ip	33	0.636364
Casq2	77	0.636364
Ecm2	88	0.636364
Fignl1	33	0.636364
Gm5403	22	0.636364
Ifi208	22	0.636364
Il2ra	22	0.636364
Oip5	44	0.636364
Olfr975	572	0.636364
Shcbp1	99	0.636364
Ogdhl	698	0.636103
Lypd5	107	0.635514
Galnt16	74	0.635135
Gnaz	3026	0.634831
Gm5857	52	0.634615
Usp53	577	0.634315
Bnc2	41	0.634146
Tfpt	205	0.634146
Mfsd2b	71	0.633803
Furin	221	0.633484
Plxna4	562	0.633452
Knl1	60	0.633333
Nnt	30	0.633333
Olfr607	139	0.633094
Dmtn	305	0.632787
Ccr5	49	0.632653
Olfr639	117	0.632479
Gm9894	204	0.632353
Pctp	65	0.630769
Rpl30-ps9	65	0.630769
Vwa7	46	0.630435
Litaf	119	0.630252
Acsm2	27	0.62963
Als2cl	54	0.62963
Cd40	27	0.62963
Mfsd4b5	27	0.62963
Olfr66	27	0.62963
Scara5	27	0.62963
Vmn1r17	27	0.62963
Zfp691	194	0.628866
Bard1	105	0.628571
Gm38431	35	0.628571
Itpripl1	35	0.628571
Olfr846	35	0.628571
Osbpl7	105	0.628571
Tlcd1	70	0.628571
Akt1s1	78	0.628205
Mcur1	462	0.627706
Psmd9	897	0.627648
Cxcr2	83	0.626506
Pfas	211	0.625592
Adcy7	24	0.625
Gata5	24	0.625
Gm10478	40	0.625
Gm14927	40	0.625
Gm18262	24	0.625
Gm42785	136	0.625
Nuf2	64	0.625
Prkn	160	0.625
Slc39a5	24	0.625
Psmb8	301	0.624585
Car5b	149	0.624161
Gm47932	85	0.623529
Kmt2d	1132	0.622792
Exosc2	1346	0.622585
Rpp40	98	0.622449
Fli1	127	0.622047
Vmn2r53	891	0.621773
Cdk6	386	0.621762
Gm20257	37	0.621622
Olfr648	37	0.621622
Tmem263	1210	0.621488
Pola1	317	0.621451
Ssh1	438	0.621005
Ccdc116	29	0.62069
Shisa5	287	0.620209
Ifit1	50	0.62
Ptprc	50	0.62
Bmp2k	321	0.619938
Tmem44	121	0.619835
Gja4	63	0.619048
Gm40020	21	0.619048
Olfr1260	21	0.619048
Phlda3	21	0.619048
Pik3c2b	84	0.619048
Rbms2	126	0.619048
Stx11	21	0.619048
Vmn1r188	21	0.619048
Vmn2r11	672	0.619048
Dpysl2	2911	0.618688
Tbx18	76	0.618421
Ube2s	335	0.61791
3000002C10Rik	157	0.617834
Hyls1	225	0.617778
Cbln3	34	0.617647
Gm5697	34	0.617647
Hdc	34	0.617647
Rpl29-ps2	136	0.617647
Tbkbp1	47	0.617021
Tnfaip8l1	47	0.617021
Trpm4	47	0.617021
Eln	107	0.616822
Gm6211	60	0.616667
Gm35339	73	0.616438
Rpap1	112	0.616071
AC132444.6	26	0.615385
Ccdc63	195	0.615385
Cst6	39	0.615385
Olfr149	39	0.615385
Olfr446	26	0.615385
Slc12a8	52	0.615385
St14	78	0.615385
Vmn1r77	39	0.615385
Myo1c	96	0.614583
Paox	96	0.614583
Tmem117	70	0.614286
Vmn2r117	70	0.614286
Ano6	254	0.614173
Pdlim2	44	0.613636
Dnaaf5	31	0.612903
Gm12106	31	0.612903
Iqsec2	31	0.612903
Lhcgr	31	0.612903
Olfr1264	191	0.612565
mt-Atp8	2739	0.612267
Apc2	165	0.612121
Gm47951	134	0.61194
Gm9936	67	0.61194
Accs	36	0.611111
D6Wsu163e	905	0.61105
Rdh13	226	0.610619
Tsnaxip1	59	0.610169
Mvp	200	0.61
Wdr66	574	0.609756
Rnf25	105	0.609524
Syndig1l	220	0.609091
Gm10653	23	0.608696
Mbnl3	23	0.608696
Olfr906	23	0.608696
Pole2	23	0.608696
Trim7	23	0.608696
Fbxo46	97	0.608247
Tubb4a	467	0.608137
Chrna1	51	0.607843
Pisd-ps2	51	0.607843
Espl1	56	0.607143
Gm42791	28	0.607143
Mlip	28	0.607143
Slfn9	56	0.607143
Tmem86b	56	0.607143
Trmo	56	0.607143
Gal3st3	145	0.606897
Olfr1509	206	0.606796
Cox10	673	0.606241
Gm14281	33	0.606061
Lcp2	33	0.606061
Mast1	66	0.606061
Teddm1b	66	0.606061
Ehbp1l1	71	0.605634
Pde5a	109	0.605505
Arhgef6	38	0.605263
Hspd1-ps3	38	0.605263
Vmn2r27	38	0.605263
Gm6477	86	0.604651
Snx20	43	0.604651
Gm8624	225	0.604444
Hook2	599	0.604341
Cnr2	48	0.604167
Gm10557	48	0.604167
Gm16523	53	0.603774
Mzf1	179	0.603352
Fbln2	68	0.602941
March6	677	0.601182
Arhgef3	25	0.6
Gm14412	20	0.6
Gm14681	20	0.6
Gm3531	30	0.6
Gm8557	35	0.6
Gm9442	45	0.6
Kcnmb1	20	0.6
Myzap	45	0.6
Npb	25	0.6
Nrros	70	0.6
Olfr767	30	0.6
Olfr802	20	0.6
Olfr943	95	0.6
Pemt	20	0.6
Plxdc1	35	0.6
Ptk7	25	0.6
Rbpms	435	0.6
Scaf1	200	0.6
Vmn1r68	75	0.6
Zfp872	25	0.6
Zrsr1	3296	0.599818
Gabra2	787	0.599746
Cul9	545	0.598165
Pcgf1	199	0.59799
Col27a1	92	0.597826
Dst	3273	0.597617
Slc6a1	3821	0.597488
Gm20150	77	0.597403
Rpusd2	77	0.597403
Aldh16a1	134	0.597015
Paip1	7432	0.596878
Vmn1r197	62	0.596774
Fbxo43	52	0.596154
Raly	995	0.59598
Cap1	1141	0.595968
Acot1	47	0.595745
Oasl2	47	0.595745
Gm4821	361	0.595568
Mdk	267	0.595506
Gm48498	131	0.59542
Nrg2	42	0.595238
Slc44a2	158	0.594937
Invs	153	0.594771
Ggta1	37	0.594595
Asphd1	143	0.594406
Cbx3	8423	0.594088
Cdca2	32	0.59375
Gm47967	64	0.59375
Mcm10	32	0.59375
Dgka	59	0.59322
Gm29610	59	0.59322
Atp8b5	27	0.592593
Gm11633	27	0.592593
Gsn	27	0.592593
Elp6	508	0.59252
Ap4m1	390	0.592308
Slc25a51	897	0.591973
Syngap1	164	0.591463
Gm48793	115	0.591304
Agrp	22	0.590909
Arhgef10	22	0.590909
Mfsd13a	44	0.590909
Mx1	44	0.590909
BC028528	171	0.590643
Jakmip1	127	0.590551
Iqsec1	1218	0.590312
Gna11	1098	0.590164
Ifitm2	61	0.590164
Rexo5	61	0.590164
Slc7a1	200	0.59
Chaf1b	39	0.589744
Tecpr2	441	0.589569
Vmn2r24	151	0.589404
Apobec3	112	0.589286
Cast	297	0.589226
Slc15a4	124	0.58871
Hltf	1529	0.58862
Alkbh5	2077	0.588349
AC157214.1	34	0.588235
Matn2	68	0.588235
Olfr839-ps1	119	0.588235
Tnnc1	119	0.588235
Pan3	767	0.588005
Btbd19	46	0.586957
Smim27	634	0.586751
Gcn1l1	370	0.586486
Gm10320	29	0.586207
Gm13508	29	0.586207
Mybl1	157	0.585987
Itga10	41	0.585366
Kremen2	41	0.585366
Kyat3	82	0.585366
Xdh	2160	0.585185
Npas3	53	0.584906
Igf2bp3	524	0.583969
Paqr7	137	0.583942
Usp14	1887	0.583466
Gm49376	24	0.583333
Lims2	24	0.583333
Olfr912	24	0.583333
Olfr914	24	0.583333
Pld5	24	0.583333
Zic4	24	0.583333
Gys1	91	0.582418
Irf9	182	0.582418
Rpl36-ps9	91	0.582418
Slc10a7	189	0.582011
Uba6	576	0.581597
Ahrr	141	0.58156
Gm48368	509	0.581532
Raph1	1050	0.580952
Gipc2	31	0.580645
Spink10	93	0.580645
Ttc38	62	0.580645
Vmn2r83	31	0.580645
Rps2-ps10	1048	0.580153
Gprc5c	38	0.578947
Hes7	38	0.578947
Panx2	38	0.578947
Szt2	38	0.578947
Tnfsf10	57	0.578947
Prmt9	351	0.578348
Adgrb2	45	0.577778
Flot2	116	0.577586
Tfap2a	1302	0.577573
Emp2	71	0.577465
Dop1b	97	0.57732
Dennd2a	272	0.577206
Olfr77	350	0.577143
Zfp526	26	0.576923
Ikbkg	619	0.576737
Inpp5f	1023	0.576735
Aoc3	33	0.575758
Garnl3	99	0.575758
Rfx2	33	0.575758
Top2a	99	0.575758
Adh6b	73	0.575342
B4galt3	339	0.575221
Pigl	233	0.575107
Adgrg2	40	0.575
Gm13722	40	0.575
Ston1	40	0.575
Gm48177	87	0.574713
Zfp710	87	0.574713
Picalm	1770	0.574576
Fmo1	101	0.574257
Arap2	162	0.574074
Tfr2	54	0.574074
Nup98	345	0.573913
Noct	2494	0.573777
Pnpla7	61	0.57377
Ifi203	89	0.573034
Sphk1	117	0.57265
Thada	131	0.572519
Kifc5b	194	0.572165
Adap1	21	0.571429
Ccdc85c	546	0.571429
Cfap53	84	0.571429
Gm48054	28	0.571429
Hapln1	21	0.571429
Mical2	63	0.571429
Mrap2	42	0.571429
Sh2b2	28	0.571429
Slc16a10	35	0.571429
Sqor	21	0.571429
Tbx5	42	0.571429
Tigd3	21	0.571429
Tlcd2	21	0.571429
Tmem132e	28	0.571429
Tmem266	63	0.571429
Tnfrsf22	21	0.571429
Zmynd15	21	0.571429
Zfp799	233	0.570815
Atf7	733	0.570259
Map3k10	114	0.570175
Ttc23	58	0.568966
Cdh24	51	0.568627
Kctd14	51	0.568627
Phf11c	51	0.568627
Rsad1	153	0.568627
Usp40	452	0.568584
Cbfa2t2	894	0.568233
Dmpk	44	0.568182
Itga3	44	0.568182
Zfp976	44	0.568182
Pappa2	81	0.567901
Plin3	141	0.567376
Arhgef40	171	0.567251
BC024978	545	0.566972
Etnppl	30	0.566667
Gm15710	30	0.566667
Gtpbp3	120	0.566667
Ryr1	30	0.566667
Scn2b	330	0.566667
Tsen54	30	0.566667
Dpagt1	203	0.566502
Lrfn1	53	0.566038
Ube2m	341	0.565982
Ppm1k	511	0.565558
Ckm	46	0.565217
Gm8648	46	0.565217
Ogn	23	0.565217
Rabggta	280	0.564286
Ahcyl2	530	0.564151
Gng8	39	0.564103
Yjefn3	39	0.564103
Trpm3	2320	0.563793
Bgn	55	0.563636
Lin37	165	0.563636
Prex2	401	0.563591
Olfr1033	126	0.563492
D3Ertd254e	394	0.563452
Telo2	245	0.563265
Chml	87	0.563218
Nrf1	602	0.563123
Klhdc7a	103	0.563107
Fam69c	119	0.563025
Coa4	270	0.562963
6430550D23Rik	32	0.5625
6820408C15Rik	32	0.5625
Gm12696	48	0.5625
Rpia	208	0.5625
Slc28a3	32	0.5625
Tmem121	64	0.5625
Zfp385a	1643	0.562386
Prmt1	1076	0.562268
Dhtkd1	137	0.562044
Zbtb21	374	0.561497
Zfp11	114	0.561404
Nepro	98	0.561224
Tmem8b	139	0.561151
Tmem91	180	0.561111
Hells	123	0.560976
Ngef	41	0.560976
Stat6	41	0.560976
Hmbs	346	0.560694
B3galt4	66	0.560606
Irx6	66	0.560606
Cdh6	423	0.560284
Klhl15	166	0.560241
Dtx3l	75	0.56
Gcm1	25	0.56
Gm9785	25	0.56
Kif26a	75	0.56
Pgc	150	0.56
Scrt2	25	0.56
Nwd1	84	0.559524
Eid2	429	0.559441
Rps3a3	261	0.559387
Plxnb1	177	0.559322
Tspan18	354	0.559322
Nras	776	0.559278
Arhgef5	34	0.558824
Islr2	43	0.55814
Nhsl2	86	0.55814
Prdm16	129	0.55814
Zfp626	285	0.557895
Sod3	52	0.557692
AC109138.2	113	0.557522
Hyou1	481	0.557173
Drp2	70	0.557143
Zfp618	149	0.557047
Zfp125	79	0.556962
Rrm2b	765	0.556863
Bcl2	115	0.556522
Vax2	295	0.555932
Astn2	27	0.555556
Ebf4	27	0.555556
Gls2	27	0.555556
Gm11427	27	0.555556
Mpst	81	0.555556
Neil2	279	0.555556
Olfr954	27	0.555556
Rccd1	108	0.555556
Rep15	135	0.555556
Slc25a24	54	0.555556
Slc39a8	108	0.555556
Smad9	54	0.555556
Tap2	36	0.555556
Tyr	36	0.555556
Zfp979	81	0.555556
Spag7	1299	0.555042
Zfp266	1238	0.554927
A830018L16Rik	146	0.554795
Zfp7	157	0.55414
Gm48443	74	0.554054
Rap2b	204	0.553922
Gm14443	65	0.553846
Irgm1	121	0.553719
Gm47147	56	0.553571
Fam81a	103	0.553398
Ggnbp1	94	0.553191
Gm45380	47	0.553191
Akap5	1476	0.552846
Cdan1	161	0.552795
Prtg	360	0.552778
Selenow	2553	0.552683
Cenpf	114	0.552632
Dsn1	38	0.552632
Gm46136	38	0.552632
Olfr1247	38	0.552632
Shc1	143	0.552448
Olfr46	344	0.552326
Atf7ip	2450	0.552245
4930522L14Rik	96	0.552083
Isg15	29	0.551724
Rorb	10334	0.551577
Pus7	321	0.551402
Atp2b4	292	0.55137
Gm36298	49	0.55102
Yap1	187	0.550802
Tirap	149	0.550336
Adamts15	20	0.55
Btbd11	80	0.55
Chek2	60	0.55
Endou	20	0.55
Gm14137	20	0.55
Mecom	60	0.55
Nyap1	60	0.55
Olfr893	20	0.55
Ppox	140	0.55
Shb	20	0.55
Slc25a5-ps	20	0.55
Gm7285	131	0.549618
Nr6a1	242	0.549587
Aff2	162	0.549383
Tmf1	2030	0.549261
Tmem245	1067	0.549203
Gpr162	550	0.549091
Exoc3l	153	0.54902
Gm21926	421	0.548694
Ache	155	0.548387
Cxcr4	31	0.548387
Fcgrt	93	0.548387
Neurl3	31	0.548387
Selplg	62	0.548387
Zfp41	124	0.548387
Sfxn4	259	0.548263
Rnaseh2a	146	0.547945
Gm20594	3495	0.547926
AU022252	710	0.547887
Slc39a1	356	0.547753
Pigb	440	0.547727
Endov	276	0.547101
Ncapg2	75	0.546667
Gm17655	172	0.546512
Ak9	33	0.545455
B430218F22Rik	22	0.545455
Ifi204	22	0.545455
Nfkbie	22	0.545455
Rnd1	33	0.545455
Stx19	55	0.545455
Wfdc10	66	0.545455
Fry	365	0.545205
Lin9	312	0.544872
Bax	613	0.544861
Maz	101	0.544554
Rnasel	101	0.544554
Rilpl2	382	0.544503
Isoc2a	79	0.544304
Gm5148	147	0.544218
Rpl36-ps12	294	0.544218
Cdca8	57	0.54386
Fcor	149	0.543624
Aspscr1	46	0.543478
Abl1	254	0.543307
Esyt1	116	0.543103
Gm11168	35	0.542857
Smad3	35	0.542857
Zfp729a	540	0.542593
Gm6293	59	0.542373
Hnrnpll	725	0.542069
Gm37515	107	0.542056
Gm18517	131	0.541985
Gm9864	131	0.541985
Axdnd1	24	0.541667
Ccm2l	24	0.541667
CT010433.1	24	0.541667
Gbp5	48	0.541667
Gm45551	48	0.541667
Gpr156	24	0.541667
Hsd17b14	24	0.541667
Kcp	24	0.541667
Ptgr1	24	0.541667
Tcaf2	24	0.541667
Ushbp1	72	0.541667
Vmn2r89	24	0.541667
Diras1	181	0.541436
Trp53rka	133	0.541353
Ubxn11	242	0.541322
Anxa4	146	0.541096
Sh3rf1	207	0.541063
Bst1	61	0.540984
Stard8	61	0.540984
Kank2	74	0.540541
Vmn1r227	37	0.540541
Car7	50	0.54
Gm6030	50	0.54
Thsd4	176	0.539773
Gm16200	63	0.539683
Ubxn10	63	0.539683
Gm3272	341	0.539589
Dact3	139	0.539568
Gstt2	215	0.539535
C130074G19Rik	76	0.539474
Fkbp11	128	0.539062
Spry2	2249	0.538906
Gpn1	694	0.538905
Zc3h3	180	0.538889
Harbi1	258	0.53876
2310022A10Rik	208	0.538462
Arl5c	143	0.538462
Gm48641	65	0.538462
Kif4	26	0.538462
Layn	26	0.538462
Rad54l	39	0.538462
Tacr1	39	0.538462
Fam160b2	275	0.538182
Cldn7	223	0.538117
Marf1	1052	0.538023
Stx1b	305	0.537705
Egfr	93	0.537634
Gpr137b	93	0.537634
Ednra	67	0.537313
Neb	108	0.537037
Carf	758	0.536939
Zfp229	190	0.536842
Itpkb	41	0.536585
Nif3l1	630	0.536508
Ehd2	69	0.536232
Sgk3	97	0.536082
Hdac7	125	0.536
Vamp2	3641	0.535842
Pi4k2a	1090	0.53578
Col6a2	28	0.535714
H2-M5	28	0.535714
Pml	28	0.535714
St8sia4	112	0.535714
Trim47	28	0.535714
Vmn1r198	28	0.535714
Mtg2	295	0.535593
Ptms	10152	0.535461
Gja1	127	0.535433
Cisd3	820	0.535366
Zbtb7b	241	0.53527
Hist4h4	71	0.535211
Prex1	71	0.535211
Vmn1r-ps15	43	0.534884
Plek	288	0.534722
Ap4e1	294	0.534014
Cntnap5a	118	0.533898
Zfp457	148	0.533784
St6galnac6	193	0.533679
Gm12353	30	0.533333
Kremen1	150	0.533333
Lama5	30	0.533333
Ncmap	30	0.533333
Phf11d	30	0.533333
Rec8	45	0.533333
Sema3g	30	0.533333
Zc3h12a	30	0.533333
Numbl	154	0.532468
Shoc2	3229	0.532363
Sirt6	109	0.53211
Ccdc85b	1081	0.531915
Mocs1	47	0.531915
Rbm8a2	47	0.531915
Ung	47	0.531915
Wdr12	1128	0.531915
Ccn2	79	0.531646
Shc2	79	0.531646
Stox2	2201	0.531577
Dhx37	128	0.53125
Mcm3	32	0.53125
Tubb6	32	0.53125
Car3	337	0.531157
Med1	1704	0.531103
Slc35g1	130	0.530769
Hspbap1	98	0.530612
Zfp607a	98	0.530612
[truncated: 12,036 more rows]
